# Supplementary material for: Andersonoplatus, a new, remarkable leaf litter inhabiting genus of Monoplatina (Coleoptera, Chrysomelidae, Galerucinae, Alticini)
Source: Zookeys. 2018 Mar 20;(744):79–138. doi: 10.3897/zookeys.744.22766 (PMC5904521; doi:10.3897/zookeys.744.22766)
Supplement: XML Treatment for Andersonoplatus baru [file zookeys.744.22766-treatment3.xml]

<!DOCTYPE tp:taxon-treatment
  PUBLIC "-//TaxonX//DTD Taxonomic Treatment Publishing DTD v0 20100105//EN" "tax-treatment-NSO.dtd">
<tp:taxon-treatment xmlns:tp="http://www.plazi.org/taxpub"><tp:treatment-meta><kwd-group><label>Taxon classification</label><kwd><named-content xmlns:xlink="http://www.w3.org/1999/xlink" content-type="kingdom">Animalia</named-content></kwd><kwd><named-content xmlns:xlink="http://www.w3.org/1999/xlink" content-type="order">Coleoptera</named-content></kwd><kwd><named-content xmlns:xlink="http://www.w3.org/1999/xlink" content-type="family">Chrysomelidae</named-content></kwd></kwd-group><mixed-citation publication-type="journal"><person-group><name><surname>Linzmeier</surname><given-names>Adelita M.</given-names></name><name><surname>Konstantinov</surname><given-names>Alexander S.</given-names></name></person-group><article-title>
          <italic><tp:taxon-name><tp:taxon-name-part taxon-name-part-type="genus" reg="Andersonoplatus">Andersonoplatus</tp:taxon-name-part></tp:taxon-name></italic>, a new, remarkable leaf litter inhabiting genus of <tp:taxon-name><tp:taxon-name-part taxon-name-part-type="subtribe">Monoplatina</tp:taxon-name-part></tp:taxon-name> (<tp:taxon-name><tp:taxon-name-part taxon-name-part-type="order">Coleoptera</tp:taxon-name-part></tp:taxon-name>, <tp:taxon-name><tp:taxon-name-part taxon-name-part-type="family">Chrysomelidae</tp:taxon-name-part></tp:taxon-name>, <tp:taxon-name><tp:taxon-name-part taxon-name-part-type="subfamily">Galerucinae</tp:taxon-name-part></tp:taxon-name>, <tp:taxon-name><tp:taxon-name-part taxon-name-part-type="tribe">Alticini</tp:taxon-name-part></tp:taxon-name>)</article-title><source>Zookeys</source><day>20</day><month>3</month><year>2018</year><volume>2018</volume><issue>744</issue><fpage>79</fpage><lpage>138</lpage><pub-id pub-id-type="doi">10.3897/zookeys.744.22766</pub-id></mixed-citation></tp:treatment-meta><tp:nomenclature><tp:taxon-name>
            <tp:taxon-name-part taxon-name-part-type="genus" reg="Andersonoplatus">Andersonoplatus</tp:taxon-name-part>
            <tp:taxon-name-part taxon-name-part-type="species" reg="baru">baru</tp:taxon-name-part>
            <object-id xmlns:xlink="http://www.w3.org/1999/xlink" content-type="zoobank" xlink:type="simple">http://zoobank.org/41C61682-A5A2-4231-9DF7-96D4BDA2F57D</object-id>
          </tp:taxon-name><tp:taxon-status xmlns:xlink="http://www.w3.org/1999/xlink" xlink:type="simple">sp. n.</tp:taxon-status><xref ref-type="fig" rid="F3">Figs 3</xref><xref ref-type="fig" rid="F4">, 4</xref></tp:nomenclature><tp:treatment-sec sec-type="description" id="SECID0EVOAE"><title>Description.</title><p>Body length 3.39–3.40 mm, width 1.62–1.67 mm, moderately shiny, densely pilose, with semi-erect hairs, flat in lateral view. Uniform yellow with antennae and legs slightly lighter than body.</p><p>
            <italic>Head</italic> (Fig. <xref ref-type="fig" rid="F3">3B, D</xref>): slightly convex in lateral view, moderately shiny, generally reticulated, and densely pilose. Frons and vertex forming near a 135° angle in lateral view. Antennal callus delimited from vertex by straight sulcus; slightly elevated above vertex; surface uneven, with more than two punctures, some of them bearing setae. Orbital sulcus shallow. Supraorbital sulcus deep not connected with supracallinal. Suprafrontal and frontolateral sulcus absent. Frontogenal suture shallow. Orbit narrower than transverse diameter of antennal socket. Interantennal space narrower than transverse diameter of eye and as wide as transverse diameter of antennal socket. Frontal ridge short and narrow. Anterofrontal ridge short, relatively tall, oblique. Last five antennomeres shorter and wider than second.</p><fig id="F3" position="float" orientation="portrait"><label>Figure 3.</label><caption><p>
                <italic><tp:taxon-name><tp:taxon-name-part taxon-name-part-type="genus" reg="Andersonoplatus">Andersonoplatus</tp:taxon-name-part> <tp:taxon-name-part taxon-name-part-type="species" reg="baru">baru</tp:taxon-name-part></tp:taxon-name></italic>. <bold>A</bold> Habitus dorsal <bold>B</bold> Habitus lateral <bold>C</bold> Antenna <bold>D</bold> Head, frontal view <bold>E</bold> Hind leg.</p></caption><graphic xmlns:xlink="http://www.w3.org/1999/xlink" xlink:href="zookeys-744-079-g003.jpg" position="float" orientation="portrait" xlink:type="simple" id="oo_192412.jpg"/></fig><p>
            <italic>Thorax</italic>: pronotum (Fig. <xref ref-type="fig" rid="F3">3A, B</xref>) slightly trapezoidal, narrower than elytra. Anterior margin wider than the posterior, posterior margin straight, lateral margin slightly sinuated. Surface reticulated, densely punctate, densely pilose. Pronotal disc dull. Scutellum triangular, wider than long, reticulated. Prosternal surface reticulated. Posterior end nearly twice as wide as middle. Elytra fused. Elytral surface dull, pilose, with semi-erect hairs, deeply punctate (Fig. <xref ref-type="fig" rid="F3">3A</xref>). Punctures forming nine striae. Interspaces convex, with small punctures. Marginal elytral stria consisting of two punctures. Second and third striae reaching elytral base. Epipleura nearly vertical. Metafemur longer than wide and 1.57 times longer than metatibia. Metatibia almost straight in lateral view, slightly curved in dorsal view. Claws simple and long. Posterior margin of fourth ventrite nearly straight. Males unknown.</p><p>
            <italic>Female genitalia</italic> (Fig. <xref ref-type="fig" rid="F4">4A–C</xref>): tignum long, narrow, with central canal; posterior area broad, sclerotization poorly delineated; anterior area spatulate (Fig. <xref ref-type="fig" rid="F4">4B</xref>). Vaginal palpi elongate, basally strongly sclerotized, each with approximately eight setae at apex (Fig. <xref ref-type="fig" rid="F4">4C</xref>). Palpi rounded at apex, enlarged at last third but thinned at apex, situated close together and merged anteriorly for more than half of their length. Posterior sclerotization of vaginal palpi with convex sides. Spermatheca curved, with receptacle and pump not differentiated from each other. Apex of pump with spoon-like projection. Spermathecal duct long, widest at base, without coils (Fig. <xref ref-type="fig" rid="F4">4A</xref>).</p><fig id="F4" position="float" orientation="portrait"><label>Figure 4.</label><caption><p>
                <italic><tp:taxon-name><tp:taxon-name-part taxon-name-part-type="genus" reg="Andersonoplatus">Andersonoplatus</tp:taxon-name-part> <tp:taxon-name-part taxon-name-part-type="species" reg="baru">baru</tp:taxon-name-part></tp:taxon-name></italic>. <bold>A</bold> Spermatheca <bold>B</bold> Tignum <bold>C</bold> Vaginal palpi.</p></caption><graphic xmlns:xlink="http://www.w3.org/1999/xlink" xlink:href="zookeys-744-079-g004.jpg" position="float" orientation="portrait" xlink:type="simple" id="oo_192413.jpg"/></fig></tp:treatment-sec><tp:treatment-sec sec-type="type material" id="SECID0ECSAE"><title>Type material.</title><p>
            <bold>Holotype</bold>, ♀. PANAMA: Chiriquí/ P.Nac. Volcan Baru, 5.9/ km E. Cerro Punta, 2400m/ 14.VI.1995-21B, R.S. Ander-/ son, oak ridge bamboo for. litt. (<abbrev xmlns:xlink="http://www.w3.org/1999/xlink" content-type="institution" xlink:title="Museo del Instituto de Zoologia, UCV, Maracay, Venezuela" id="ABBRID0EKSAE" xlink:type="simple">MIZA</abbrev>). <bold>Paratype</bold> (1♀ <named-content xmlns:xlink="http://www.w3.org/1999/xlink" content-type="dwc:institutional_code" xlink:type="simple">USNM</named-content>). Same label as holotype except “21G”.</p></tp:treatment-sec><tp:treatment-sec sec-type="etymology" id="SECID0EWSAE"><title>Etymology.</title><p>This species is a noun in apposition based on the type locality, volcano Baru in Chiriqui mountains where it was collected.</p></tp:treatment-sec><tp:treatment-sec sec-type="diagnosis" id="SECID0E2SAE"><title>Diagnosis.</title><p>Dorsal surface densely covered with hairs, light straw color, second and third elytral striae reaching elytral base.</p></tp:treatment-sec></tp:taxon-treatment>
