# Supplementary material for: Andersonoplatus, a new, remarkable leaf litter inhabiting genus of Monoplatina (Coleoptera, Chrysomelidae, Galerucinae, Alticini)
Source: Zookeys. 2018 Mar 20;(744):79–138. doi: 10.3897/zookeys.744.22766 (PMC5904521; doi:10.3897/zookeys.744.22766)
Supplement: XML Treatment for Andersonoplatus bechyneorum [file zookeys.744.22766-treatment4.xml]

<!DOCTYPE tp:taxon-treatment
  PUBLIC "-//TaxonX//DTD Taxonomic Treatment Publishing DTD v0 20100105//EN" "tax-treatment-NSO.dtd">
<tp:taxon-treatment xmlns:tp="http://www.plazi.org/taxpub"><tp:treatment-meta><kwd-group><label>Taxon classification</label><kwd><named-content xmlns:xlink="http://www.w3.org/1999/xlink" content-type="kingdom">Animalia</named-content></kwd><kwd><named-content xmlns:xlink="http://www.w3.org/1999/xlink" content-type="order">Coleoptera</named-content></kwd><kwd><named-content xmlns:xlink="http://www.w3.org/1999/xlink" content-type="family">Chrysomelidae</named-content></kwd></kwd-group><mixed-citation publication-type="journal"><person-group><name><surname>Linzmeier</surname><given-names>Adelita M.</given-names></name><name><surname>Konstantinov</surname><given-names>Alexander S.</given-names></name></person-group><article-title>
          <italic><tp:taxon-name><tp:taxon-name-part taxon-name-part-type="genus" reg="Andersonoplatus">Andersonoplatus</tp:taxon-name-part></tp:taxon-name></italic>, a new, remarkable leaf litter inhabiting genus of <tp:taxon-name><tp:taxon-name-part taxon-name-part-type="subtribe">Monoplatina</tp:taxon-name-part></tp:taxon-name> (<tp:taxon-name><tp:taxon-name-part taxon-name-part-type="order">Coleoptera</tp:taxon-name-part></tp:taxon-name>, <tp:taxon-name><tp:taxon-name-part taxon-name-part-type="family">Chrysomelidae</tp:taxon-name-part></tp:taxon-name>, <tp:taxon-name><tp:taxon-name-part taxon-name-part-type="subfamily">Galerucinae</tp:taxon-name-part></tp:taxon-name>, <tp:taxon-name><tp:taxon-name-part taxon-name-part-type="tribe">Alticini</tp:taxon-name-part></tp:taxon-name>)</article-title><source>Zookeys</source><day>20</day><month>3</month><year>2018</year><volume>2018</volume><issue>744</issue><fpage>79</fpage><lpage>138</lpage><pub-id pub-id-type="doi">10.3897/zookeys.744.22766</pub-id></mixed-citation></tp:treatment-meta><tp:nomenclature><tp:taxon-name>
            <tp:taxon-name-part taxon-name-part-type="genus" reg="Andersonoplatus">Andersonoplatus</tp:taxon-name-part>
            <tp:taxon-name-part taxon-name-part-type="species" reg="bechyneorum">bechyneorum</tp:taxon-name-part>
            <object-id xmlns:xlink="http://www.w3.org/1999/xlink" content-type="zoobank" xlink:type="simple">http://zoobank.org/A103349B-1412-4E92-AF34-96FEC964836C</object-id>
          </tp:taxon-name><tp:taxon-status xmlns:xlink="http://www.w3.org/1999/xlink" xlink:type="simple">sp. n.</tp:taxon-status><xref ref-type="fig" rid="F5">Figs 5</xref><xref ref-type="fig" rid="F6">, 6</xref><!--PageBreak--><!--PageBreak--></tp:nomenclature><tp:treatment-sec sec-type="description" id="SECID0ESUAE"><title>Description.</title><p>Body length 2.32–2.64 mm, width 1.29–1.40 mm, pronotum and elytra with sparse, semi-erect hairs, shiny, elliptical, moderately convex in lateral view. Color castaneous.</p><p>
            <italic>Head</italic> (Fig. <xref ref-type="fig" rid="F5">5B, D</xref>): slightly convex in lateral view, generally smooth, gena and frons shiny with sparse pilosity. Frons and vertex forming an angle of approximately 135° in lateral view. Antennal callus delineate from vertex by shallow and straight supracallinal <!--PageBreak--><!--PageBreak-->sulcus. Antennal callus slightly elevated above vertex, surface even, with no or two punctures, if bearing setae, they are short. Orbital sulcus shallow. Supraorbital sulcus represented by few deep punctures near antennal socket, absent near supracallinal sulcus. Supraorbital and supracallinal sulcus not connected. Suprafrontal sulcus absent. Frontolateral sulcus shallow. Frontogenal suture indistinguishable. Interantennal space narrower than transverse diameter of eye and as wide as transverse diameter of antennal socket. Frontal ridge short and narrow. Last five antennomeres slightly wider than preceding ones.</p><fig id="F5" position="float" orientation="portrait"><label>Figure 5.</label><caption><p>
                <italic><tp:taxon-name><tp:taxon-name-part taxon-name-part-type="genus" reg="Andersonoplatus">Andersonoplatus</tp:taxon-name-part> <tp:taxon-name-part taxon-name-part-type="species" reg="bechyneorum">bechyneorum</tp:taxon-name-part></tp:taxon-name></italic>. <bold>A</bold> Habitus dorsal <bold>B</bold> Habitus lateral <bold>C</bold> Antenna <bold>D</bold> Head, frontal view <bold>E</bold> Hind leg.</p></caption><graphic xmlns:xlink="http://www.w3.org/1999/xlink" xlink:href="zookeys-744-079-g005.jpg" position="float" orientation="portrait" xlink:type="simple" id="oo_192414.jpg"/></fig><p>
            <italic>Thorax</italic>: pronotum (Fig. <xref ref-type="fig" rid="F5">5A, B</xref>) much narrower than elytra, notched laterally below middle. Anterior margin straight, wider than posterior, posterior margin nearly straight, lateral margin sinuated. Anterior angles acute. Surface deeply granulate, with pilosity very short and very sparse. Pronotal disc weakly raised. Post basal impression present, with deeper rounded impressions laterally. Scutellum rounded, much shorter than wide, setose. Prosternal surface reticulated. Posterior end of intercoxal process nearly twice as wide as middle. Elytra fused. Elytral surface shiny, with very sparse, white, semi-erect hairs, deeply punctated (Fig. <xref ref-type="fig" rid="F5">5A</xref>). Punctures forming nine striae, the ninth stria overlapping with marginal one. Each punctation bears one very short setae (some setae can be found on the interspaces). Interspaces very convex. Punctures at base of fifth and sixth striae deeper than other having fold-like appearance. Marginal line of elytra interrupted at base. Second and third striae not reaching elytral base. Epipleura slightly convex, nearly vertical. Metafemur longer than wide and 1.60 times longer than metatibia. Claws simple and long.</p><p>
            <italic>Male genitalia</italic> (Fig. <xref ref-type="fig" rid="F6">6D</xref>): ventral side with deep longitudinal impression with bottom lacking transverse wrinkles, sides of impression form high ridges. Apical denticle sharply bent ventrally.</p><fig id="F6" position="float" orientation="portrait"><label>Figure 6.</label><caption><p>
                <italic><tp:taxon-name><tp:taxon-name-part taxon-name-part-type="genus" reg="Andersonoplatus">Andersonoplatus</tp:taxon-name-part> <tp:taxon-name-part taxon-name-part-type="species" reg="bechyneorum">bechyneorum</tp:taxon-name-part></tp:taxon-name></italic>. <bold>A</bold> Vaginal palpi <bold>B</bold> Tignum <bold>C</bold> Spermatheca <bold>D</bold> Median lobe of aedeagus, ventral and lateral views.</p></caption><graphic xmlns:xlink="http://www.w3.org/1999/xlink" xlink:href="zookeys-744-079-g006.jpg" position="float" orientation="portrait" xlink:type="simple" id="oo_192415.jpg"/></fig><p>
            <italic>Female genitalia</italic> (Fig. <xref ref-type="fig" rid="F6">6A–C</xref>): tignum long, narrow, with central canal; posterior area broad, sclerotization relatively well delineated; anterior area spatulate (Fig. <xref ref-type="fig" rid="F6">6B</xref>). Vaginal palpi elongate, basally strongly sclerotized, each with approximately eight setae at apex (Fig. <xref ref-type="fig" rid="F6">6A</xref>). Palpi pointed at apex, enlarged at last third but thinned at apex, situated close together and merged anteriorly for more than half of their length. Spermatheca curved, with receptacle and pump not differentiated from each other. Apex of pump with spoon-like projection. Spermathecal duct short, widest at base, without coils (Fig. <xref ref-type="fig" rid="F6">6C</xref>).</p></tp:treatment-sec><tp:treatment-sec sec-type="type material" id="SECID0EMYAE"><title>Type material.</title><p>
            <bold>Holotype</bold>, ♂. VENEZUELA: Trujillo/ camino viejo a Trujillo, Paramo/ La Cristalina, km 9.7, 2400m/ <named-content xmlns:xlink="http://www.w3.org/1999/xlink" content-type="dwc:verbatimCoordinates" xlink:type="simple"><named-content content-type="geo-json" specific-use="{&#34;type&#34;:&#34;Point&#34;,&#34;coordinates&#34;:[-70.297500,9.355833]}" id="NCID0E1YAE" xlink:type="simple">09°21'21"N, 70°17'51"W</named-content></named-content>/20.V.1998-022B/ R.Anderson, elfin for. litter (<abbrev xmlns:xlink="http://www.w3.org/1999/xlink" content-type="institution" xlink:title="Museo del Instituto de Zoologia, UCV, Maracay, Venezuela" id="ABBRID0E6YAE" xlink:type="simple">MIZA</abbrev>). <bold>Paratypes</bold> (5♂ <named-content xmlns:xlink="http://www.w3.org/1999/xlink" content-type="dwc:institutional_code" xlink:type="simple">USNM</named-content>, 1♀ <named-content xmlns:xlink="http://www.w3.org/1999/xlink" content-type="dwc:institutional_code" xlink:type="simple">CMNC</named-content>). Same label as holotype.</p></tp:treatment-sec><tp:treatment-sec sec-type="etymology" id="SECID0EQZAE"><title>Etymology.</title><p>We name this species after Mila and Jan Bechyne who together made large contribution to our knowledge of mostly Neotropical leaf beetles describing 143 genera and 2290 species.</p></tp:treatment-sec><tp:treatment-sec sec-type="Differential diagnosis" id="SECID0EVZAE"><title>Differential diagnosis.</title><p>
            <italic><tp:taxon-name><tp:taxon-name-part taxon-name-part-type="genus" reg="Andersonoplatus">Andersonoplatus</tp:taxon-name-part> <tp:taxon-name-part taxon-name-part-type="species" reg="bechyneorum">bechyneorum</tp:taxon-name-part></tp:taxon-name></italic> can be differentiated from most <italic><tp:taxon-name><tp:taxon-name-part taxon-name-part-type="genus" reg="Andersonoplatus">Andersonoplatus</tp:taxon-name-part></tp:taxon-name></italic> species by the following characters: pronotal surface uneven, covered with relatively large but poorly defined punctures (Fig. <xref ref-type="fig" rid="F5">5A</xref>) and median lobe of aedeagus ventrally with two ridges and deep grove between them (Fig. <xref ref-type="fig" rid="F6">6D</xref>).</p><!--PageBreak--><!--PageBreak--></tp:treatment-sec></tp:taxon-treatment>
