# Supplementary material for: Andersonoplatus, a new, remarkable leaf litter inhabiting genus of Monoplatina (Coleoptera, Chrysomelidae, Galerucinae, Alticini)
Source: Zookeys. 2018 Mar 20;(744):79–138. doi: 10.3897/zookeys.744.22766 (PMC5904521; doi:10.3897/zookeys.744.22766)
Supplement: XML Treatment for Andersonoplatus castaneus [file zookeys.744.22766-treatment5.xml]

<!DOCTYPE tp:taxon-treatment
  PUBLIC "-//TaxonX//DTD Taxonomic Treatment Publishing DTD v0 20100105//EN" "tax-treatment-NSO.dtd">
<tp:taxon-treatment xmlns:tp="http://www.plazi.org/taxpub"><tp:treatment-meta><kwd-group><label>Taxon classification</label><kwd><named-content xmlns:xlink="http://www.w3.org/1999/xlink" content-type="kingdom">Animalia</named-content></kwd><kwd><named-content xmlns:xlink="http://www.w3.org/1999/xlink" content-type="order">Coleoptera</named-content></kwd><kwd><named-content xmlns:xlink="http://www.w3.org/1999/xlink" content-type="family">Chrysomelidae</named-content></kwd></kwd-group><mixed-citation publication-type="journal"><person-group><name><surname>Linzmeier</surname><given-names>Adelita M.</given-names></name><name><surname>Konstantinov</surname><given-names>Alexander S.</given-names></name></person-group><article-title>
          <italic><tp:taxon-name><tp:taxon-name-part taxon-name-part-type="genus" reg="Andersonoplatus">Andersonoplatus</tp:taxon-name-part></tp:taxon-name></italic>, a new, remarkable leaf litter inhabiting genus of <tp:taxon-name><tp:taxon-name-part taxon-name-part-type="subtribe">Monoplatina</tp:taxon-name-part></tp:taxon-name> (<tp:taxon-name><tp:taxon-name-part taxon-name-part-type="order">Coleoptera</tp:taxon-name-part></tp:taxon-name>, <tp:taxon-name><tp:taxon-name-part taxon-name-part-type="family">Chrysomelidae</tp:taxon-name-part></tp:taxon-name>, <tp:taxon-name><tp:taxon-name-part taxon-name-part-type="subfamily">Galerucinae</tp:taxon-name-part></tp:taxon-name>, <tp:taxon-name><tp:taxon-name-part taxon-name-part-type="tribe">Alticini</tp:taxon-name-part></tp:taxon-name>)</article-title><source>Zookeys</source><day>20</day><month>3</month><year>2018</year><volume>2018</volume><issue>744</issue><fpage>79</fpage><lpage>138</lpage><pub-id pub-id-type="doi">10.3897/zookeys.744.22766</pub-id></mixed-citation></tp:treatment-meta><tp:nomenclature><tp:taxon-name>
            <tp:taxon-name-part taxon-name-part-type="genus" reg="Andersonoplatus">Andersonoplatus</tp:taxon-name-part>
            <tp:taxon-name-part taxon-name-part-type="species" reg="castaneus">castaneus</tp:taxon-name-part>
            <object-id xmlns:xlink="http://www.w3.org/1999/xlink" content-type="zoobank" xlink:type="simple">http://zoobank.org/49729921-C29A-4A50-B370-623232423114</object-id>
          </tp:taxon-name><tp:taxon-status xmlns:xlink="http://www.w3.org/1999/xlink" xlink:type="simple">sp. n.</tp:taxon-status><xref ref-type="fig" rid="F7">Figs 7</xref><xref ref-type="fig" rid="F8">, 8</xref><xref ref-type="fig" rid="F9">, 9</xref></tp:nomenclature><tp:treatment-sec sec-type="description" id="SECID0EL3AE"><title>Description.</title><p>Body length 2.59–3.29 mm, width 1.45–1.78 mm, pronotum and elytra with very sparse, semi-erect hair, shiny, moderately convex in lateral view. Color brown to chestnut brown with a pearl luster; antennae and legs much lighter.</p><p>
            <italic>Head</italic> (Fig. <xref ref-type="fig" rid="F7">7B, D</xref>): slightly convex in lateral view, generally smooth with fine reticulation, gena with sparse pilosity. Frons and vertex forming nearly a 135° angle in lateral view. Antennal callus delimited from vertex by deep and slightly inclined supracallinal sulcus. Antennal callus raised, surface even, with no or two punctures, if bearing setae, they are short. Orbital sulcus deep. Supraorbital sulcus absent. Suprantennal sulcus deep. Suprafrontal sulcus absent. Frontolateral sulcus shallow. Frontogenal suture well developed. Subgenal suture well developed along base of mandible. Orbit narrower than transverse diameter of antennal socket. Interantennal space narrower than transverse diameter of eye and as wide as transverse diameter of antennal socket. Frontal ridge short and narrow. Eyes with nearly more than 20, small ommatidia. The last five antennomeres as long as sixth, slightly wider than preceding ones; second antennomere shortest (Fig. <xref ref-type="fig" rid="F7">7C</xref>).</p><fig id="F7" position="float" orientation="portrait"><label>Figure 7.</label><caption><p>
                <italic><tp:taxon-name><tp:taxon-name-part taxon-name-part-type="genus" reg="Andersonoplatus">Andersonoplatus</tp:taxon-name-part> <tp:taxon-name-part taxon-name-part-type="species" reg="castaneus">castaneus</tp:taxon-name-part></tp:taxon-name></italic>. <bold>A</bold> Habitus dorsal <bold>B</bold> Habitus lateral <bold>C</bold> Antenna <bold>D</bold> Head, frontal view <bold>E</bold> Hind leg.</p></caption><graphic xmlns:xlink="http://www.w3.org/1999/xlink" xlink:href="zookeys-744-079-g007.jpg" position="float" orientation="portrait" xlink:type="simple" id="oo_192416.jpg"/></fig><p>
            <italic>Thorax</italic>: pronotum (Fig. <xref ref-type="fig" rid="F7">7A, B</xref>) much narrower than elytra, notched laterally below middle. Anterior margin wider than posterior, posterior margin slightly concave, lateral margin sinuated. Anterior angles pointed outward. Surface reticulated, with pilosity very short and sparse, lacking punctures. Pronotal disc weakly raised. Scutellum triangular. Prosternal surface reticulated. Prosternal intercoxal process narrow. Posterior end twice as wide as middle. Elytra weakly fused. Elytral surface shiny, with very sparse, white, semi-erect hairs, and a pearl luster. Punctures (Fig. <xref ref-type="fig" rid="F7">7A</xref>) forming nine striae (marginal stria consisting of one or two punctures). Elytral interspaces flat. Second and third striae reaching elytral base. Epipleura nearly vertical. Metafemur greatly enlarged, longer than wide and 1.76 times longer than metatibia. Claws simple and long.</p><p>
            <italic>Male genitalia</italic> (Fig. <xref ref-type="fig" rid="F8">8A</xref>): ventral side with longitudinal impression with bottom lacking transverse wrinkles, sides of impression form ridges. Apical denticle not developed in ventral view, apex bent ventrally.</p><fig id="F8" position="float" orientation="portrait"><label>Figure 8.</label><caption><p>
                <italic><tp:taxon-name><tp:taxon-name-part taxon-name-part-type="genus" reg="Andersonoplatus">Andersonoplatus</tp:taxon-name-part> <tp:taxon-name-part taxon-name-part-type="species" reg="castaneus">castaneus</tp:taxon-name-part></tp:taxon-name></italic>. <bold>A</bold> Median lobe of aedeagus, ventral and lateral views <bold>B</bold> Tignum <bold>C</bold> Vaginal palpi <bold>D</bold> Last abdominal tergite of female <bold>E</bold> Spermatheca <bold>F</bold> Last abdominal sternite of female <bold>G</bold> Female genitalia, ventral view.</p></caption><graphic xmlns:xlink="http://www.w3.org/1999/xlink" xlink:href="zookeys-744-079-g008.jpg" position="float" orientation="portrait" xlink:type="simple" id="oo_192417.jpg"/></fig><fig id="F9" position="float" orientation="portrait"><label>Figure 9.</label><caption><p>
                <italic><tp:taxon-name><tp:taxon-name-part taxon-name-part-type="genus" reg="Andersonoplatus">Andersonoplatus</tp:taxon-name-part> <tp:taxon-name-part taxon-name-part-type="species" reg="castaneus">castaneus</tp:taxon-name-part></tp:taxon-name></italic>. Dorsal habitus, illustration by Meghan Neace.</p></caption><graphic xmlns:xlink="http://www.w3.org/1999/xlink" xlink:href="zookeys-744-079-g009.jpg" position="float" orientation="portrait" xlink:type="simple" id="oo_192418.jpg"/></fig><p>
            <italic>Female genitalia</italic> (Fig. <xref ref-type="fig" rid="F8">8B–G</xref>): tignum long, narrow, bent, with central canal; posterior area broad, sclerotization relatively well delineated; anterior area weakly widened (Fig. <xref ref-type="fig" rid="F8">8B</xref>). Vaginal palpi elongate, basally strongly sclerotized, each with approximately eight setae at apex (Fig. <xref ref-type="fig" rid="F8">8C</xref>). Palpi pointed at apex, enlarged at last third but thinned at apex, situated close together and merged anteriorly for more than half of their length. Spermatheca curved, with receptacle and pump not differentiated from each other. Apex of pump with spoon-like projection. Spermathecal duct short, widest at base, without coils (Fig. <xref ref-type="fig" rid="F8">8E</xref>).</p></tp:treatment-sec><tp:treatment-sec sec-type="type material" id="SECID0EFBAG"><title>Type material.</title><p>
            <bold>Holotype</bold>, ♂. VENEZUELA: Trujillo/ camino Viejo a Trujillo, Paramo/ La Cristalina, km 9.7, 2400m/ <named-content xmlns:xlink="http://www.w3.org/1999/xlink" content-type="dwc:verbatimCoordinates" xlink:type="simple"><named-content content-type="geo-json" specific-use="{&#34;type&#34;:&#34;Point&#34;,&#34;coordinates&#34;:[-70.297500,9.355833]}" id="NCID0ETBAG" xlink:type="simple">09°21'21"N, 70°17'51"W</named-content></named-content>/ 20.V.1998-022C (<abbrev xmlns:xlink="http://www.w3.org/1999/xlink" content-type="institution" xlink:title="Museo del Instituto de Zoologia, UCV, Maracay, Venezuela" id="ABBRID0EYBAG" xlink:type="simple">MIZA</abbrev>). <bold>Paratypes</bold> (6♂ 5♀ <named-content xmlns:xlink="http://www.w3.org/1999/xlink" content-type="dwc:institutional_code" xlink:type="simple">USNM</named-content>). Same label as holotype except: (1♂1♀ <named-content xmlns:xlink="http://www.w3.org/1999/xlink" content-type="dwc:institutional_code" xlink:type="simple">CMNC</named-content>) “022D”; (1♂1♀ <named-content xmlns:xlink="http://www.w3.org/1999/xlink" content-type="dwc:institutional_code" xlink:type="simple">USNM</named-content>) “022F”; (3♂2♀ <named-content xmlns:xlink="http://www.w3.org/1999/xlink" content-type="dwc:institutional_code" xlink:type="simple">USNM</named-content>) “022J”; (1♀ <named-content xmlns:xlink="http://www.w3.org/1999/xlink" content-type="dwc:institutional_code" xlink:type="simple">CMNC</named-content>) “022E”; (1♂ <named-content xmlns:xlink="http://www.w3.org/1999/xlink" content-type="dwc:institutional_code" xlink:type="simple">CMNC</named-content>) “camino viejo a Trujillo/ km 6.0, 2240m/ <named-content xmlns:xlink="http://www.w3.org/1999/xlink" content-type="dwc:verbatimCoordinates" xlink:type="simple"><named-content content-type="geo-json" specific-use="{&#34;type&#34;:&#34;Point&#34;,&#34;coordinates&#34;:[-70.293333,9.350833]}" id="NCID0EADAG" xlink:type="simple">09°21'03"N, 70°17'36"W</named-content></named-content>/ E.Anderson, cloud for. litter”.</p></tp:treatment-sec><tp:treatment-sec sec-type="etymology" id="SECID0EFDAG"><title>Etymology.</title><p>The specific epithet is a noun in apposition based on the color of the beetles.</p></tp:treatment-sec><tp:treatment-sec sec-type="Differential diagnosis" id="SECID0EKDAG"><title>Differential diagnosis.</title><p>
            <italic><tp:taxon-name><tp:taxon-name-part taxon-name-part-type="genus" reg="Andersonoplatus">Andersonoplatus</tp:taxon-name-part> <tp:taxon-name-part taxon-name-part-type="species" reg="castaneus">castaneus</tp:taxon-name-part></tp:taxon-name></italic> is similar to <italic><tp:taxon-name><tp:taxon-name-part taxon-name-part-type="genus" reg="Andersonoplatus">A.</tp:taxon-name-part> <tp:taxon-name-part taxon-name-part-type="species" reg="jolyi">jolyi</tp:taxon-name-part></tp:taxon-name></italic> and can be differentiated from it based on the following characters: supracallinal sulci well developed, deep (Fig. <xref ref-type="fig" rid="F7">7D</xref>); apex of median lobe of aedeagus bent ventrally in lateral view (Fig. <xref ref-type="fig" rid="F8">8A</xref>).</p></tp:treatment-sec></tp:taxon-treatment>
