# Supplementary material for: Andersonoplatus, a new, remarkable leaf litter inhabiting genus of Monoplatina (Coleoptera, Chrysomelidae, Galerucinae, Alticini)
Source: Zookeys. 2018 Mar 20;(744):79–138. doi: 10.3897/zookeys.744.22766 (PMC5904521; doi:10.3897/zookeys.744.22766)
Supplement: XML Treatment for Andersonoplatus flavus [file zookeys.744.22766-treatment6.xml]

<!DOCTYPE tp:taxon-treatment
  PUBLIC "-//TaxonX//DTD Taxonomic Treatment Publishing DTD v0 20100105//EN" "tax-treatment-NSO.dtd">
<tp:taxon-treatment xmlns:tp="http://www.plazi.org/taxpub"><tp:treatment-meta><kwd-group><label>Taxon classification</label><kwd><named-content xmlns:xlink="http://www.w3.org/1999/xlink" content-type="kingdom">Animalia</named-content></kwd><kwd><named-content xmlns:xlink="http://www.w3.org/1999/xlink" content-type="order">Coleoptera</named-content></kwd><kwd><named-content xmlns:xlink="http://www.w3.org/1999/xlink" content-type="family">Chrysomelidae</named-content></kwd></kwd-group><mixed-citation publication-type="journal"><person-group><name><surname>Linzmeier</surname><given-names>Adelita M.</given-names></name><name><surname>Konstantinov</surname><given-names>Alexander S.</given-names></name></person-group><article-title>
          <italic><tp:taxon-name><tp:taxon-name-part taxon-name-part-type="genus" reg="Andersonoplatus">Andersonoplatus</tp:taxon-name-part></tp:taxon-name></italic>, a new, remarkable leaf litter inhabiting genus of <tp:taxon-name><tp:taxon-name-part taxon-name-part-type="subtribe">Monoplatina</tp:taxon-name-part></tp:taxon-name> (<tp:taxon-name><tp:taxon-name-part taxon-name-part-type="order">Coleoptera</tp:taxon-name-part></tp:taxon-name>, <tp:taxon-name><tp:taxon-name-part taxon-name-part-type="family">Chrysomelidae</tp:taxon-name-part></tp:taxon-name>, <tp:taxon-name><tp:taxon-name-part taxon-name-part-type="subfamily">Galerucinae</tp:taxon-name-part></tp:taxon-name>, <tp:taxon-name><tp:taxon-name-part taxon-name-part-type="tribe">Alticini</tp:taxon-name-part></tp:taxon-name>)</article-title><source>Zookeys</source><day>20</day><month>3</month><year>2018</year><volume>2018</volume><issue>744</issue><fpage>79</fpage><lpage>138</lpage><pub-id pub-id-type="doi">10.3897/zookeys.744.22766</pub-id></mixed-citation></tp:treatment-meta><tp:nomenclature><tp:taxon-name>
            <tp:taxon-name-part taxon-name-part-type="genus" reg="Andersonoplatus">Andersonoplatus</tp:taxon-name-part>
            <tp:taxon-name-part taxon-name-part-type="species" reg="flavus">flavus</tp:taxon-name-part>
            <object-id xmlns:xlink="http://www.w3.org/1999/xlink" content-type="zoobank" xlink:type="simple">http://zoobank.org/2361E43C-6838-4339-A589-128B453FAA84</object-id>
          </tp:taxon-name><tp:taxon-status xmlns:xlink="http://www.w3.org/1999/xlink" xlink:type="simple">sp. n.</tp:taxon-status><xref ref-type="fig" rid="F10">Figs 10</xref><xref ref-type="fig" rid="F11">, 11</xref><!--PageBreak--><!--PageBreak--><!--PageBreak--><!--PageBreak--></tp:nomenclature><tp:treatment-sec sec-type="description" id="SECID0ECGAG"><title>Description.</title><p>Body length 2.70–2.91 mm, width 1.40–1.51 mm, pronotum and elytra with sparse, semi-erect hairs, shiny, moderately convex in lateral view. Color yellow.</p><p>
            <italic>Head</italic> (Fig. <xref ref-type="fig" rid="F10">10B, D</xref>): slightly convex in lateral view, vertex smooth with a fine reticulation, gena shiny, slightly punctuated with sparse pilosity. Frons and vertex forming nearly a 135° angle in lateral view. Antennal callus delineated from vertex by deep and inclined supracallinal sulcus. Antennal callus elevated above vertex, surface even, with no or two punctures, if bearing setae, they are short. Orbital sulcus deep. Supraorbital sulcus shallow, almost connected with supracallinal sulcus. Suprafrontal and frontolateral sulci deep. Frontogenal suture well developed. Orbit narrower than transverse diameter of antennal socket. Interantennal space narrower than transverse diameter of eye and transverse diameter of antennal socket separately. Frontal ridge short and narrow. Antennae filiform; antennomeres three to eleven similar in length with last five ones slightly wider; second antennomere shortest (Fig. <xref ref-type="fig" rid="F10">10C</xref>).</p><fig id="F10" position="float" orientation="portrait"><label>Figure 10.</label><caption><p>
                <italic><tp:taxon-name><tp:taxon-name-part taxon-name-part-type="genus" reg="Andersonoplatus">Andersonoplatus</tp:taxon-name-part> <tp:taxon-name-part taxon-name-part-type="species" reg="flavus">flavus</tp:taxon-name-part></tp:taxon-name></italic>. <bold>A</bold> Habitus dorsal <bold>B</bold> Habitus lateral <bold>C</bold> Antenna <bold>D</bold> Head, frontal view <bold>E</bold> Hind leg.</p></caption><graphic xmlns:xlink="http://www.w3.org/1999/xlink" xlink:href="zookeys-744-079-g010.jpg" position="float" orientation="portrait" xlink:type="simple" id="oo_192419.jpg"/></fig><p>
            <italic>Thorax</italic>: pronotum (Fig. <xref ref-type="fig" rid="F10">10A</xref>) much narrower than elytra, notched laterally nearly at middle. Anterior margin wider than posterior, posterior margin nearly straight, lateral margin slightly sinuated. Anterior angles pointed outward. Surface reticulated, sparsely covered with large punctures, with very short and very sparse hairs, sparsely covered with variously defined punctures, diameter of which smaller than distance between punctures. Pronotal disc weakly raised. Scutellum triangular, much shorter than wide. Prosternal surface reticulated. Prosternal intercoxal process narrow. Posterior end twice as wide as middle. Elytra fused. Elytral surface shiny, with sparse, white, semi-erect hairs. Punctures forming nine striae, ninth stria merge with marginal one. Interspaces slightly convex. Punctures at base of fifth and sixth striae deeper than others. Second and third striae not reaching elytral base. Epipleura nearly vertical, with a line of punctation along internal margin. Metafemur greatly enlarged, 1.59 times longer than metatibia. Claws appendiculate, long.</p><p>
            <italic>Male genitalia</italic> (Fig. <xref ref-type="fig" rid="F11">11A</xref>): apical denticle well developed, wide in ventral view, apex straight, not bent ventrally.</p><fig id="F11" position="float" orientation="portrait"><label>Figure 11.</label><caption><p>
                <italic><tp:taxon-name><tp:taxon-name-part taxon-name-part-type="genus" reg="Andersonoplatus">Andersonoplatus</tp:taxon-name-part> <tp:taxon-name-part taxon-name-part-type="species" reg="flavus">flavus</tp:taxon-name-part></tp:taxon-name></italic>. <bold>A</bold> Median lobe of aedeagus, ventral, lateral views, internal structures under compound scope <bold>B</bold> Vaginal palpi <bold>C</bold> Spermatheca <bold>D</bold> Last abdominal sternite of female <bold>E</bold> Tignum.</p></caption><graphic xmlns:xlink="http://www.w3.org/1999/xlink" xlink:href="zookeys-744-079-g011.jpg" position="float" orientation="portrait" xlink:type="simple" id="oo_192420.jpg"/></fig><!--PageBreak--><!--PageBreak--><!--PageBreak--><p>
            <italic>Female genitalia</italic> (Fig. <xref ref-type="fig" rid="F11">11B–E</xref>): tignum long, narrow, slightly bent, with central canal; posterior area broad, sclerotization poorly delineated, anterior area weakly spatulate (Fig. <xref ref-type="fig" rid="F11">11E</xref>). Vaginal palpi elongate, basally strongly sclerotized, each with approximately eight setae at apex (Fig. <xref ref-type="fig" rid="F11">11B</xref>). Palpi pointed at apex, enlarged at last third but thinned at apex, situated close together and merged anteriorly for more than half of their length. Spermatheca curved, with receptacle and pump not differentiated from each other. Apex of pump with spoon-like projection. Spermathecal duct short, widest at base, without coils (Fig. <xref ref-type="fig" rid="F11">11C</xref>).</p></tp:treatment-sec><tp:treatment-sec sec-type="type material" id="SECID0E5JAG"><title>Type material.</title><p>
            <bold>Holotype</bold>, ♂. VENEZUELA: Trujillo/ camino viejo a Trujillo, Paramo/ La Cristalina, km 9.7, 2400m/ <named-content xmlns:xlink="http://www.w3.org/1999/xlink" content-type="dwc:verbatimCoordinates" xlink:type="simple"><named-content content-type="geo-json" specific-use="{&#34;type&#34;:&#34;Point&#34;,&#34;coordinates&#34;:[-70.297500,9.355833]}" id="NCID0EMKAG" xlink:type="simple">09°21'21"N, 70°17'51"W</named-content></named-content>/ 20.V.1998-022F/ R.Anderson, elfin for. litter (<abbrev xmlns:xlink="http://www.w3.org/1999/xlink" content-type="institution" xlink:title="Museo del Instituto de Zoologia, UCV, Maracay, Venezuela" id="ABBRID0ERKAG" xlink:type="simple">MIZA</abbrev>). <bold>Paratypes</bold> (1♂ 1♀ <named-content xmlns:xlink="http://www.w3.org/1999/xlink" content-type="dwc:institutional_code" xlink:type="simple">USNM</named-content>) same label as holotype. (1♀ <named-content xmlns:xlink="http://www.w3.org/1999/xlink" content-type="dwc:institutional_code" xlink:type="simple">CMNC</named-content>) same label as holotype data except: “022C” and “22E”.</p></tp:treatment-sec><tp:treatment-sec sec-type="etymology" id="SECID0ECLAG"><title>Etymology.</title><p>The specific epithet is a noun in apposition based on the color of the beetles.</p></tp:treatment-sec><tp:treatment-sec sec-type="Differential diagnosis" id="SECID0EHLAG"><title>Differential diagnosis.</title><p>
            <italic><tp:taxon-name><tp:taxon-name-part taxon-name-part-type="genus" reg="Andersonoplatus">Andersonoplatus</tp:taxon-name-part> <tp:taxon-name-part taxon-name-part-type="species" reg="flavus">flavus</tp:taxon-name-part></tp:taxon-name></italic> can be differentiated from most <italic><tp:taxon-name><tp:taxon-name-part taxon-name-part-type="genus" reg="Andersonoplatus">Andersonoplatus</tp:taxon-name-part></tp:taxon-name></italic> species based on the following characters: body color yellow; pronotal surface sparsely covered with variously defined punctures, diameter of which smaller than distance between punctures; second elytral stria not reaching base; supracallinal sulci very deep; antennomeres longer than in most species of genus.</p></tp:treatment-sec></tp:taxon-treatment>
