# Supplementary material for: Andersonoplatus, a new, remarkable leaf litter inhabiting genus of Monoplatina (Coleoptera, Chrysomelidae, Galerucinae, Alticini)
Source: Zookeys. 2018 Mar 20;(744):79–138. doi: 10.3897/zookeys.744.22766 (PMC5904521; doi:10.3897/zookeys.744.22766)
Supplement: XML Treatment for Andersonoplatus jolyi [file zookeys.744.22766-treatment7.xml]

<!DOCTYPE tp:taxon-treatment
  PUBLIC "-//TaxonX//DTD Taxonomic Treatment Publishing DTD v0 20100105//EN" "tax-treatment-NSO.dtd">
<tp:taxon-treatment xmlns:tp="http://www.plazi.org/taxpub"><tp:treatment-meta><kwd-group><label>Taxon classification</label><kwd><named-content xmlns:xlink="http://www.w3.org/1999/xlink" content-type="kingdom">Animalia</named-content></kwd><kwd><named-content xmlns:xlink="http://www.w3.org/1999/xlink" content-type="order">Coleoptera</named-content></kwd><kwd><named-content xmlns:xlink="http://www.w3.org/1999/xlink" content-type="family">Chrysomelidae</named-content></kwd></kwd-group><mixed-citation publication-type="journal"><person-group><name><surname>Linzmeier</surname><given-names>Adelita M.</given-names></name><name><surname>Konstantinov</surname><given-names>Alexander S.</given-names></name></person-group><article-title>
          <italic><tp:taxon-name><tp:taxon-name-part taxon-name-part-type="genus" reg="Andersonoplatus">Andersonoplatus</tp:taxon-name-part></tp:taxon-name></italic>, a new, remarkable leaf litter inhabiting genus of <tp:taxon-name><tp:taxon-name-part taxon-name-part-type="subtribe">Monoplatina</tp:taxon-name-part></tp:taxon-name> (<tp:taxon-name><tp:taxon-name-part taxon-name-part-type="order">Coleoptera</tp:taxon-name-part></tp:taxon-name>, <tp:taxon-name><tp:taxon-name-part taxon-name-part-type="family">Chrysomelidae</tp:taxon-name-part></tp:taxon-name>, <tp:taxon-name><tp:taxon-name-part taxon-name-part-type="subfamily">Galerucinae</tp:taxon-name-part></tp:taxon-name>, <tp:taxon-name><tp:taxon-name-part taxon-name-part-type="tribe">Alticini</tp:taxon-name-part></tp:taxon-name>)</article-title><source>Zookeys</source><day>20</day><month>3</month><year>2018</year><volume>2018</volume><issue>744</issue><fpage>79</fpage><lpage>138</lpage><pub-id pub-id-type="doi">10.3897/zookeys.744.22766</pub-id></mixed-citation></tp:treatment-meta><tp:nomenclature><tp:taxon-name>
            <tp:taxon-name-part taxon-name-part-type="genus" reg="Andersonoplatus">Andersonoplatus</tp:taxon-name-part>
            <tp:taxon-name-part taxon-name-part-type="species" reg="jolyi">jolyi</tp:taxon-name-part>
            <object-id xmlns:xlink="http://www.w3.org/1999/xlink" content-type="zoobank" xlink:type="simple">http://zoobank.org/D60F429D-7A7E-4EAA-B9B2-1E33156800D1</object-id>
          </tp:taxon-name><tp:taxon-status xmlns:xlink="http://www.w3.org/1999/xlink" xlink:type="simple">sp. n.</tp:taxon-status><xref ref-type="fig" rid="F12">Figs 12</xref><xref ref-type="fig" rid="F13">, 13</xref></tp:nomenclature><tp:treatment-sec sec-type="description" id="SECID0EPNAG"><title>Description.</title><p>Body length 2.59–2.97 mm, width 1.29–1.40 mm, shiny, pilose, slightly flat in lateral view. Color light brown to dark brown.</p><p>
            <italic>Head</italic> (Fig. <xref ref-type="fig" rid="F12">12B, D</xref>): slightly convex in lateral view, generally reticulate, pilose. Supracallinal sulci poorly developed, barely perceptible, or marked with few punctures. Antennal callus not raised entering interantennal space, surface even, with no or two punctures, if bearing setae, they are short. Orbital sulcus shallow, represented by a line of punctures. Supraorbital sulcus absent. Suprafrontal sulcus deep. Frontolateral sulcus absent. Frontogenal suture shallow. Orbit narrow, punctated. Interantennal space slightly wider than transverse diameter of eye and twice as wide as transverse diameter of antennal socket. Frontal ridge wide and short. Anterofrontal ridge short and shallow. Eyes with more than 20, small ommatidia. Antenna (Fig. <xref ref-type="fig" rid="F12">12C</xref>) with antennomere two similar in length to three, the last five ones moniliform, with denser setae.</p><fig id="F12" position="float" orientation="portrait"><label>Figure 12.</label><caption><p>
                <italic><tp:taxon-name><tp:taxon-name-part taxon-name-part-type="genus" reg="Andersonoplatus">Andersonoplatus</tp:taxon-name-part> <tp:taxon-name-part taxon-name-part-type="species" reg="jolyi">jolyi</tp:taxon-name-part></tp:taxon-name></italic>. <bold>A</bold> Habitus dorsal <bold>B</bold> Habitus lateral <bold>C</bold> Antenna <bold>D</bold> Head, frontal view <bold>E</bold> Hind leg.</p></caption><graphic xmlns:xlink="http://www.w3.org/1999/xlink" xlink:href="zookeys-744-079-g012.jpg" position="float" orientation="portrait" xlink:type="simple" id="oo_192421.jpg"/></fig><p>
            <italic>Thorax</italic>: pronotum (Fig. <xref ref-type="fig" rid="F12">12A, B</xref>) narrower than elytra. Anterior margin, wider than posterior; posterior margin nearly straight, lateral margin sinuated. Surface reticulate, punctuate, with sparse, well visible pilosity. Pronotal disc not raised. Scutellum rounded, much shorter than wide. Prosternal surface reticulated. Prosternal intercoxal process thin. Posterior end nearly twice as wide as middle. Procoxae very close to each other. Elytra fused. Elytral surface shiny, with short, white, semi-erect hairs. Punctures (Fig. <xref ref-type="fig" rid="F12">12A</xref>) forming nine slightly confused lines. Each puncture bears one very short setae. Interspaces flat. Epipleura nearly horizontal. Metafemur elongated, 1.59 times longer than metatibia. Metatibia slightly curved in lateral and dorsal view. Outer and inner lateral dorsal ridge ending in an apical tooth followed by numerous denticles (Fig. <xref ref-type="fig" rid="F12">12E</xref>). Metatibial spur thin and long. First metatarsomere almost as long as second and third together, second and third as wide as long. Claws appendiculate and long. Fifth ventrite longer than three preceding ones.</p><p>
            <italic>Male genitalia</italic> (Fig. <xref ref-type="fig" rid="F13">13F</xref>): ventral side convex, shiny, with few shallow transverse wrinkles; apical denticle wide in ventral view, apex straight, not bent ventrally.</p><fig id="F13" position="float" orientation="portrait"><label>Figure 13.</label><caption><p>
                <italic><tp:taxon-name><tp:taxon-name-part taxon-name-part-type="genus" reg="Andersonoplatus">Andersonoplatus</tp:taxon-name-part> <tp:taxon-name-part taxon-name-part-type="species" reg="jolyi">jolyi</tp:taxon-name-part></tp:taxon-name></italic>. <bold>A</bold> Tignum <bold>B</bold> Vaginal palpi <bold>C</bold> Spermatheca <bold>D</bold> Last abdominal tergite of female <bold>E</bold> Last abdominal sternite of female <bold>F</bold> Median lobe of aedeagus, ventral and lateral views.</p></caption><graphic xmlns:xlink="http://www.w3.org/1999/xlink" xlink:href="zookeys-744-079-g013.jpg" position="float" orientation="portrait" xlink:type="simple" id="oo_192422.jpg"/></fig><p>
            <italic>Female genitalia</italic> (Fig. <xref ref-type="fig" rid="F13">13A–E</xref>): tignum long, narrow, slightly bent, with central canal; anterior sclerotization widening abruptly with straight sides and apex, posterior sclerotization poorly delineated, wide, wider than anterior (Fig. <xref ref-type="fig" rid="F13">13A</xref>). Vaginal palpi elongate, basally strongly sclerotized, each with approximately eight setae at apex (Fig. <xref ref-type="fig" rid="F13">13B</xref>). Palpi pointed at apex, enlarged at last third but thinned at apex, situated close together and merged anteriorly for more than half of their length. Spermatheca curved, with receptacle and pump not differentiated from each other. Apex of pump with spoon-like projection. Spermathecal duct short, widest at base, without coils (Fig. <xref ref-type="fig" rid="F13">13C</xref>). Last abdominal sternite and tergite (Fig. <xref ref-type="fig" rid="F13">13D, E</xref>) evenly sclerotized with evenly placed setae.</p></tp:treatment-sec><tp:treatment-sec sec-type="type material" id="SECID0EWRAG"><title>Type material.</title><p>
            <bold>Holotype</bold>, ♂. (1) VENEZUELA: Merida/ Paseo de Aguila, Paramo de/ Mucuchies, 3740m/ <named-content xmlns:xlink="http://www.w3.org/1999/xlink" content-type="dwc:verbatimCoordinates" xlink:type="simple"><named-content content-type="geo-json" specific-use="{&#34;type&#34;:&#34;Point&#34;,&#34;coordinates&#34;:[-70.809444,8.849444]}" id="NCID0EBSAG" xlink:type="simple">08°50'58"N, 70°48'34"W</named-content></named-content>/ 21.V.1998-025B, R.Anderson. (2) dead leaves under <italic><tp:taxon-name><tp:taxon-name-part taxon-name-part-type="genus" reg="Espeletia">Espeletia</tp:taxon-name-part> <tp:taxon-name-part taxon-name-part-type="species" reg="timotensis">timotensis</tp:taxon-name-part></tp:taxon-name></italic> (<abbrev xmlns:xlink="http://www.w3.org/1999/xlink" content-type="institution" xlink:title="Museo del Instituto de Zoologia, UCV, Maracay, Venezuela" id="ABBRID0ERSAG" xlink:type="simple">MIZA</abbrev>). <bold>Paratypes</bold> (3♂ 7♀ <named-content xmlns:xlink="http://www.w3.org/1999/xlink" content-type="dwc:institutional_code" xlink:type="simple">USNM</named-content>). (1♂2♀ <named-content xmlns:xlink="http://www.w3.org/1999/xlink" content-type="dwc:institutional_code" xlink:type="simple">USNM</named-content>) same label as holotype except: (1♂1♀ <named-content xmlns:xlink="http://www.w3.org/1999/xlink" content-type="dwc:institutional_code" xlink:type="simple">CMNC</named-content>) “025C”. (1♂4♀ <named-content xmlns:xlink="http://www.w3.org/1999/xlink" content-type="dwc:institutional_code" xlink:type="simple">USNM</named-content>) VENEZUELA: Merida/ Alto de Timotes, Paramo/ de Mucuchies, 4000m/ <named-content xmlns:xlink="http://www.w3.org/1999/xlink" content-type="dwc:verbatimCoordinates" xlink:type="simple"><named-content content-type="geo-json" specific-use="{&#34;type&#34;:&#34;Point&#34;,&#34;coordinates&#34;:[-70.825000,8.856667]}" id="NCID0EPTAG" xlink:type="simple">08°51'24"N, 70°49'30"W</named-content></named-content>/ 26.V.1998-042, R.Anderson.</p></tp:treatment-sec><tp:treatment-sec sec-type="etymology" id="SECID0EUTAG"><title>Etymology.</title><p>We name this species after Luis Jose Joly of Museo del Instituto de Zoologia, UCV, Maracay, Venezuela, a fellow coleopterist who contributed greatly to our knowledge of beetles of Venezuela.</p></tp:treatment-sec><tp:treatment-sec sec-type="Differential diagnosis" id="SECID0EZTAG"><title>Differential diagnosis.</title><p>
            <italic><tp:taxon-name><tp:taxon-name-part taxon-name-part-type="genus" reg="Andersonoplatus">Andersonoplatus</tp:taxon-name-part> <tp:taxon-name-part taxon-name-part-type="species" reg="jolyi">jolyi</tp:taxon-name-part></tp:taxon-name></italic> is similar to <italic><tp:taxon-name><tp:taxon-name-part taxon-name-part-type="genus" reg="Andersonoplatus">A.</tp:taxon-name-part> <tp:taxon-name-part taxon-name-part-type="species" reg="castaneus">castaneus</tp:taxon-name-part></tp:taxon-name></italic> and can be differentiated from it based on the following characters: more elongated and flat body (Fig. <xref ref-type="fig" rid="F12">12A, B</xref>); supracallinal sulci poorly developed, barely perceptible (Fig. <xref ref-type="fig" rid="F12">12D</xref>); last five antennomeres moniliform (Fig. <xref ref-type="fig" rid="F12">12C</xref>); apex of median lobe of aedeagus straight in lateral view (Fig. <xref ref-type="fig" rid="F13">13F</xref>).</p></tp:treatment-sec></tp:taxon-treatment>
