# Supplementary material for: Andersonoplatus, a new, remarkable leaf litter inhabiting genus of Monoplatina (Coleoptera, Chrysomelidae, Galerucinae, Alticini)
Source: Zookeys. 2018 Mar 20;(744):79–138. doi: 10.3897/zookeys.744.22766 (PMC5904521; doi:10.3897/zookeys.744.22766)
Supplement: XML Treatment for Andersonoplatus laculata [file zookeys.744.22766-treatment8.xml]

<!DOCTYPE tp:taxon-treatment
  PUBLIC "-//TaxonX//DTD Taxonomic Treatment Publishing DTD v0 20100105//EN" "tax-treatment-NSO.dtd">
<tp:taxon-treatment xmlns:tp="http://www.plazi.org/taxpub"><tp:treatment-meta><kwd-group><label>Taxon classification</label><kwd><named-content xmlns:xlink="http://www.w3.org/1999/xlink" content-type="kingdom">Animalia</named-content></kwd><kwd><named-content xmlns:xlink="http://www.w3.org/1999/xlink" content-type="order">Coleoptera</named-content></kwd><kwd><named-content xmlns:xlink="http://www.w3.org/1999/xlink" content-type="family">Chrysomelidae</named-content></kwd></kwd-group><mixed-citation publication-type="journal"><person-group><name><surname>Linzmeier</surname><given-names>Adelita M.</given-names></name><name><surname>Konstantinov</surname><given-names>Alexander S.</given-names></name></person-group><article-title>
          <italic><tp:taxon-name><tp:taxon-name-part taxon-name-part-type="genus" reg="Andersonoplatus">Andersonoplatus</tp:taxon-name-part></tp:taxon-name></italic>, a new, remarkable leaf litter inhabiting genus of <tp:taxon-name><tp:taxon-name-part taxon-name-part-type="subtribe">Monoplatina</tp:taxon-name-part></tp:taxon-name> (<tp:taxon-name><tp:taxon-name-part taxon-name-part-type="order">Coleoptera</tp:taxon-name-part></tp:taxon-name>, <tp:taxon-name><tp:taxon-name-part taxon-name-part-type="family">Chrysomelidae</tp:taxon-name-part></tp:taxon-name>, <tp:taxon-name><tp:taxon-name-part taxon-name-part-type="subfamily">Galerucinae</tp:taxon-name-part></tp:taxon-name>, <tp:taxon-name><tp:taxon-name-part taxon-name-part-type="tribe">Alticini</tp:taxon-name-part></tp:taxon-name>)</article-title><source>Zookeys</source><day>20</day><month>3</month><year>2018</year><volume>2018</volume><issue>744</issue><fpage>79</fpage><lpage>138</lpage><pub-id pub-id-type="doi">10.3897/zookeys.744.22766</pub-id></mixed-citation></tp:treatment-meta><tp:nomenclature><tp:taxon-name>
            <tp:taxon-name-part taxon-name-part-type="genus" reg="Andersonoplatus">Andersonoplatus</tp:taxon-name-part>
            <tp:taxon-name-part taxon-name-part-type="species" reg="laculata">laculata</tp:taxon-name-part>
            <object-id xmlns:xlink="http://www.w3.org/1999/xlink" content-type="zoobank" xlink:type="simple">http://zoobank.org/F7DBE819-E3F6-4B47-B47D-4437B68E330F</object-id>
          </tp:taxon-name><tp:taxon-status xmlns:xlink="http://www.w3.org/1999/xlink" xlink:type="simple">sp. n.</tp:taxon-status><xref ref-type="fig" rid="F14">Fig. 14</xref><!--PageBreak--><!--PageBreak--><!--PageBreak--></tp:nomenclature><tp:treatment-sec sec-type="description" id="SECID0EUWAG"><title>Description.</title><p>Body length 3.89–4.00 mm, width 1.72–1.78 mm, shiny, glossy, with very sparse semi-erect hairs, almost flat in lateral view. Color black; fore- and middle legs and antennae yellow.</p><p>
            <italic>Head</italic> (Figs <xref ref-type="fig" rid="F14">14A, B, E</xref>): slightly convex in lateral view, shiny, generally smooth, with very short hairs. Gena reticulated, punctuated and with sparse pilosity. Frons and <!--PageBreak--><!--PageBreak-->vertex forming nearly a 135° angle in lateral view. Supraorbital pore small bearing a seta. Antennal callus delimited from vertex by deep and straight supracallinal sulcus, surface even, with no or two punctures, if bearing setae, they are short. Midfrontal sulcus runs from supracallinal sulcus to anterior margin of antennae. Antennal callus slightly raised. Orbital sulcus deep. Supraorbital sulcus deep, not connected with orbital sulcus. Suprafrontal and frontolateral sulcus absent. Frontogenal suture well developed. Orbit as wide as transverse diameter of antennal socket. Interantennal space narrower than transverse diameter of eye and wider than transverse diameter of antennal socket. Antennal socket rounded. Frontal ridge poorly defined, short, antennal calli nearly touching anterofrontal ridge. Anterofrontal ridge long, relatively tall, oblique. First maxillary palpomere longer than wide, shorter than second. Second maxillary palpomere slightly longer than first, globose. Antenna filiform; last six antennomeres slightly shorter and wider than three preceding ones with last three ones light in color.</p><fig id="F14" position="float" orientation="portrait"><label>Figure 14.</label><caption><p>
                <italic><tp:taxon-name><tp:taxon-name-part taxon-name-part-type="genus" reg="Andersonoplatus">Andersonoplatus</tp:taxon-name-part> <tp:taxon-name-part taxon-name-part-type="species" reg="laculata">laculata</tp:taxon-name-part></tp:taxon-name></italic>. <bold>A</bold> Habitus dorsal <bold>B</bold> Habitus lateral <bold>C</bold> Antenna <bold>D</bold> Median lobe of aedeagus, ventral and lateral views <bold>E</bold> Head, frontal view <bold>F</bold> Hind leg.</p></caption><graphic xmlns:xlink="http://www.w3.org/1999/xlink" xlink:href="zookeys-744-079-g014.jpg" position="float" orientation="portrait" xlink:type="simple" id="oo_192423.jpg"/></fig><p>
            <italic>Thorax</italic>: pronotum (Fig. <xref ref-type="fig" rid="F14">14A, B</xref>) much narrower than elytra, deeply notched at middle. Anterior margin slightly sinuated, wider than posterior, posterior margin slightly convex, lateral margin deeply sinuated. Surface smooth, glossy, with pilosity very short and sparse. Post basal impression represented by three round, shallow impressions, one longitudinally elongated medially and two laterally. Pronotal disc raised. Scutellum triangular, reticulated, wider than long. Prosternal surface reticulated and punctuated. Prosternal intercoxal process as wide as prosternum. Posterior end twice as wide as middle. Procoxal cavity narrowly open. Mesosternum reticulate, punctuate. Elytra not fused. Elytral surface shiny, glossy, with very sparse and short semi-erected hairs, deeply punctate. Punctures forming nine striae, slightly confused. Interspaces slightly convex. Humeral and basal calli shallow. Post basal impression present behind basal callus. Second stria reaching elytral base, third stria missing few punctures before elytral base. Epipleura nearly vertical, slightly narrowed at elytral apex. Metafemur 1.84 times longer than metatibia. Metatibia almost straight in lateral view, curved in dorsal view. Metatarsomeres one and two of similar size, slightly longer than third. Claws simple and long. Ventrites of nearly same length.</p><p>
            <italic>Male genitalia</italic> (Fig. <xref ref-type="fig" rid="F14">14D</xref>): ventral side flat with low longitudinal ridge apically; apical denticle poorly developed, apex straight except extreme tip that faces ventrally. Females unknown.</p></tp:treatment-sec><tp:treatment-sec sec-type="type material" id="SECID0EYYAG"><title>Type material.</title><p>
            <bold>Holotype</bold>, ♂. VENEZUELA: Merida/ Paramo La Culata/ 18.5km N.E. Merida, 2950m/ <named-content xmlns:xlink="http://www.w3.org/1999/xlink" content-type="dwc:verbatimCoordinates" xlink:type="simple"><named-content content-type="geo-json" specific-use="{&#34;type&#34;:&#34;Point&#34;,&#34;coordinates&#34;:[-71.062222,8.742778]}" id="NCID0EDZAG" xlink:type="simple">08°44'34"N, 71°03'44"W</named-content></named-content>/ 25.V.1998-037C, R. Anderson/ paramo, streamside shrub litter (<abbrev xmlns:xlink="http://www.w3.org/1999/xlink" content-type="institution" xlink:title="Museo del Instituto de Zoologia, UCV, Maracay, Venezuela" id="ABBRID0EIZAG" xlink:type="simple">MIZA</abbrev>). <bold>Paratypes</bold> (2♂). Same label as holotype, except (1) “037F” (<named-content xmlns:xlink="http://www.w3.org/1999/xlink" content-type="dwc:institutional_code" xlink:type="simple">USNM</named-content>), (1) “037A” (<named-content xmlns:xlink="http://www.w3.org/1999/xlink" content-type="dwc:institutional_code" xlink:type="simple">CMNC</named-content>).</p></tp:treatment-sec><tp:treatment-sec sec-type="etymology" id="SECID0EZZAG"><title>Etymology.</title><p>The specific epithet is a noun in apposition based on the type locality.</p></tp:treatment-sec><tp:treatment-sec sec-type="Differential diagnosis" id="SECID0E5ZAG"><title>Differential diagnosis.</title><p>
            <italic><tp:taxon-name><tp:taxon-name-part taxon-name-part-type="genus" reg="Andersonoplatus">Andersonoplatus</tp:taxon-name-part> <tp:taxon-name-part taxon-name-part-type="species" reg="laculata">laculata</tp:taxon-name-part></tp:taxon-name></italic> can be differentiated from most <italic><tp:taxon-name><tp:taxon-name-part taxon-name-part-type="genus" reg="Andersonoplatus">Andersonoplatus</tp:taxon-name-part></tp:taxon-name></italic> species based on the following characters: pronotal surface shiny, lacking punctures (Figs <xref ref-type="fig" rid="F14">14A, B, E</xref>); ventral side of aedeagus flat with low longitudinal ridge apically (Fig. <xref ref-type="fig" rid="F14">14D</xref>).</p><!--PageBreak--></tp:treatment-sec></tp:taxon-treatment>
