# Supplementary material for: Andersonoplatus, a new, remarkable leaf litter inhabiting genus of Monoplatina (Coleoptera, Chrysomelidae, Galerucinae, Alticini)
Source: Zookeys. 2018 Mar 20;(744):79–138. doi: 10.3897/zookeys.744.22766 (PMC5904521; doi:10.3897/zookeys.744.22766)
Supplement: XML Treatment for Andersonoplatus lagunanegra [file zookeys.744.22766-treatment9.xml]

<!DOCTYPE tp:taxon-treatment
  PUBLIC "-//TaxonX//DTD Taxonomic Treatment Publishing DTD v0 20100105//EN" "tax-treatment-NSO.dtd">
<tp:taxon-treatment xmlns:tp="http://www.plazi.org/taxpub"><tp:treatment-meta><kwd-group><label>Taxon classification</label><kwd><named-content xmlns:xlink="http://www.w3.org/1999/xlink" content-type="kingdom">Animalia</named-content></kwd><kwd><named-content xmlns:xlink="http://www.w3.org/1999/xlink" content-type="order">Coleoptera</named-content></kwd><kwd><named-content xmlns:xlink="http://www.w3.org/1999/xlink" content-type="family">Chrysomelidae</named-content></kwd></kwd-group><mixed-citation publication-type="journal"><person-group><name><surname>Linzmeier</surname><given-names>Adelita M.</given-names></name><name><surname>Konstantinov</surname><given-names>Alexander S.</given-names></name></person-group><article-title>
          <italic><tp:taxon-name><tp:taxon-name-part taxon-name-part-type="genus" reg="Andersonoplatus">Andersonoplatus</tp:taxon-name-part></tp:taxon-name></italic>, a new, remarkable leaf litter inhabiting genus of <tp:taxon-name><tp:taxon-name-part taxon-name-part-type="subtribe">Monoplatina</tp:taxon-name-part></tp:taxon-name> (<tp:taxon-name><tp:taxon-name-part taxon-name-part-type="order">Coleoptera</tp:taxon-name-part></tp:taxon-name>, <tp:taxon-name><tp:taxon-name-part taxon-name-part-type="family">Chrysomelidae</tp:taxon-name-part></tp:taxon-name>, <tp:taxon-name><tp:taxon-name-part taxon-name-part-type="subfamily">Galerucinae</tp:taxon-name-part></tp:taxon-name>, <tp:taxon-name><tp:taxon-name-part taxon-name-part-type="tribe">Alticini</tp:taxon-name-part></tp:taxon-name>)</article-title><source>Zookeys</source><day>20</day><month>3</month><year>2018</year><volume>2018</volume><issue>744</issue><fpage>79</fpage><lpage>138</lpage><pub-id pub-id-type="doi">10.3897/zookeys.744.22766</pub-id></mixed-citation></tp:treatment-meta><tp:nomenclature><tp:taxon-name>
            <tp:taxon-name-part taxon-name-part-type="genus" reg="Andersonoplatus">Andersonoplatus</tp:taxon-name-part>
            <tp:taxon-name-part taxon-name-part-type="species" reg="lagunanegra">lagunanegra</tp:taxon-name-part>
            <object-id xmlns:xlink="http://www.w3.org/1999/xlink" content-type="zoobank" xlink:type="simple">http://zoobank.org/08AE5CD0-D886-4D78-BECB-960EFB4C917B</object-id>
          </tp:taxon-name><tp:taxon-status xmlns:xlink="http://www.w3.org/1999/xlink" xlink:type="simple">sp. n.</tp:taxon-status><xref ref-type="fig" rid="F15">Figs 15</xref><xref ref-type="fig" rid="F16">, 16</xref></tp:nomenclature><tp:treatment-sec sec-type="description" id="SECID0EP3AG"><title>Description.</title><p>Body length 2.16–2.32 mm, width 0.97–1.02 mm, shiny, pilose, with semi-erect hairs, flat in lateral view. Color brown to dark.</p><p>
            <italic>Head</italic> (Fig. <xref ref-type="fig" rid="F15">15D</xref>): slightly convex in lateral view, shiny, evenly reticulated, with sparse pilosity. Frons and vertex forming nearly a 135° angle in lateral view. Vertex punctuated. Antennal callus delimited from vertex by slightly inclined sulcus; slightly elevated above vertex; surface uneven, with more than two punctures, some of them bearing setae. Orbital sulcus shallow. Supraorbital sulcus absent. Suprafrontal sulcus shallow. Frontolateral sulcus absent. Orbit narrow, punctured, as narrow as transverse diameter of antennal socket. Interantennal space wider than transverse diameter of eye and transverse diameter of antennal socket separately. Frontal ridge short and wide. Anterofrontal ridge short, relatively tall, oblique. Eyes oval. Antenna with antennomeres II-X similar in length, eleventh slightly longer, the last five moniliform; sixth antennomere much smaller than seventh.</p><fig id="F15" position="float" orientation="portrait"><label>Figure 15.</label><caption><p>
                <italic><tp:taxon-name><tp:taxon-name-part taxon-name-part-type="genus" reg="Andersonoplatus">Andersonoplatus</tp:taxon-name-part> <tp:taxon-name-part taxon-name-part-type="species" reg="lagunanegra">lagunanegra</tp:taxon-name-part></tp:taxon-name></italic>. <bold>A</bold> Habitus dorsal <bold>B</bold> Habitus lateral <bold>C</bold> Antenna <bold>D</bold> Head, frontal view <bold>E</bold> Hind leg.</p></caption><graphic xmlns:xlink="http://www.w3.org/1999/xlink" xlink:href="zookeys-744-079-g015.jpg" position="float" orientation="portrait" xlink:type="simple" id="oo_192424.jpg"/></fig><p>
            <italic>Thorax</italic>: pronotum (Fig. <xref ref-type="fig" rid="F15">15A</xref>) narrower than elytra. Anterior margin wider than posterior, posterior margin slightly convex, lateral margin slightly sinuated. Surface reticulated, pilose. Pronotum with shallow, elongated impression anteromedially (absent in female). Pronotal disc not raised. Scutellum rounded, wider than long. Prosternal surface reticulated. Prosternal intercoxal process thin. Posterior end twice as wide as middle. Procoxae very close to each other. Elytra fused. Elytral surface shiny, pilose, with golden, semi-erect hairs, punctate (Fig. <xref ref-type="fig" rid="F15">15A</xref>); two inclined strips of less dense pilosity. Lines of punctures not well defined, partly confused. Shallow impression running on base of fifth and sixth striae. Epipleura nearly vertical. Metafemur enlarged, 1.38 times longer than metatibia. Metatibia almost straight in lateral and dorsal view. Outer and inner lateral dorsal ridge ending in an apical tooth followed by numerous denticles (Fig. <xref ref-type="fig" rid="F15">15E</xref>). Claws simple and long.</p><p>
            <italic>Male genitalia</italic> (Fig. <xref ref-type="fig" rid="F16">16A</xref>): ventral side with shallow longitudinal impression running deeper basally; in lateral view strongly curved, apical denticle (in ventral view) longer and better pronounced.</p><fig id="F16" position="float" orientation="portrait"><label>Figure 16.</label><caption><p>
                <italic><tp:taxon-name><tp:taxon-name-part taxon-name-part-type="genus" reg="Andersonoplatus">Andersonoplatus</tp:taxon-name-part> <tp:taxon-name-part taxon-name-part-type="species" reg="lagunanegra">lagunanegra</tp:taxon-name-part></tp:taxon-name></italic>. <bold>A</bold> Median lobe of aedeagus, ventral and lateral views <bold>B</bold> Tignum <bold>C</bold> Vaginal palpi <bold>D</bold> Female abdomen, ventral view <bold>E</bold> Gut <bold>F</bold> Last abdominal tergite of female <bold>G</bold> Spermatheca.</p></caption><graphic xmlns:xlink="http://www.w3.org/1999/xlink" xlink:href="zookeys-744-079-g016.jpg" position="float" orientation="portrait" xlink:type="simple" id="oo_192425.jpg"/></fig><p>
            <italic>Female genitalia</italic> (Fig. <xref ref-type="fig" rid="F16">16B–G</xref>): tignum long, narrow, slightly bent, with central canal; anterior sclerotization narrow, posterior sclerotization poorly delineated, much wider than anterior (Fig. <xref ref-type="fig" rid="F16">16B</xref>). Vaginal palpi elongate, basally strongly sclerotized, each with approximately eight setae at apex (Fig. <xref ref-type="fig" rid="F16">16C</xref>). Palpi pointed at apex, enlarged at last third but thinned at apex, situated close together and merged anteriorly for more than half of their length. Spermatheca curved, with receptacle and pump not differentiated from each other, receptacle longer than pump. Apex of pump with spoon-like projection. Spermathecal duct short, widest at base, without coils, making loop (Fig. <xref ref-type="fig" rid="F16">16G</xref>).</p><!--PageBreak--></tp:treatment-sec><tp:treatment-sec sec-type="type material" id="SECID0ERABG"><title>Type material.</title><p>
            <bold>Holotype</bold>, ♂. VENEZUELA: Merida/ P.N. Sierra Nevada/ Laguna Negra, 3300m/ <named-content xmlns:xlink="http://www.w3.org/1999/xlink" content-type="dwc:verbatimCoordinates" xlink:type="simple"><named-content content-type="geo-json" specific-use="{&#34;type&#34;:&#34;Point&#34;,&#34;coordinates&#34;:[-70.808611,8.787222]}" id="NCID0E3ABG" xlink:type="simple">08°47'14"N, 70°48'31"W</named-content></named-content>/ 23.V.1998-028B, R.Anderson/ elfin forest litter (<abbrev xmlns:xlink="http://www.w3.org/1999/xlink" content-type="institution" xlink:title="Museo del Instituto de Zoologia, UCV, Maracay, Venezuela" id="ABBRID0EBBBG" xlink:type="simple">MIZA</abbrev>). <bold>Paratypes</bold> (2♀ <named-content xmlns:xlink="http://www.w3.org/1999/xlink" content-type="dwc:institutional_code" xlink:type="simple">CMNC</named-content>, <named-content xmlns:xlink="http://www.w3.org/1999/xlink" content-type="dwc:institutional_code" xlink:type="simple">USNM</named-content>) same label as holotype except “028H”.</p></tp:treatment-sec><tp:treatment-sec sec-type="etymology" id="SECID0ESBBG"><title>Etymology.</title><p>The specific epithet is a noun in apposition based on the type locality.</p></tp:treatment-sec><tp:treatment-sec sec-type="Differential diagnosis" id="SECID0EXBBG"><title>Differential diagnosis.</title><p>
            <italic><tp:taxon-name><tp:taxon-name-part taxon-name-part-type="genus" reg="Andersonoplatus">Andersonoplatus</tp:taxon-name-part> <tp:taxon-name-part taxon-name-part-type="species" reg="lagunanegra">lagunanegra</tp:taxon-name-part></tp:taxon-name></italic> is similar to <italic><tp:taxon-name><tp:taxon-name-part taxon-name-part-type="genus" reg="Andersonoplatus">A.</tp:taxon-name-part> <tp:taxon-name-part taxon-name-part-type="species" reg="saviniae">saviniae</tp:taxon-name-part></tp:taxon-name></italic> and can be separated from it based on the following characters: sixth antennomere much smaller than seventh (Fig. <xref ref-type="fig" rid="F15">15C</xref>); aedeagus in lateral view strongly curved, apical denticle (in ventral view) longer and better pronounced (Fig. <xref ref-type="fig" rid="F16">16A</xref>).</p></tp:treatment-sec></tp:taxon-treatment>
