# Supplementary material for: Andersonoplatus, a new, remarkable leaf litter inhabiting genus of Monoplatina (Coleoptera, Chrysomelidae, Galerucinae, Alticini)
Source: Zookeys. 2018 Mar 20;(744):79–138. doi: 10.3897/zookeys.744.22766 (PMC5904521; doi:10.3897/zookeys.744.22766)
Supplement: XML Treatment for Andersonoplatus macubaji [file zookeys.744.22766-treatment10.xml]

<!DOCTYPE tp:taxon-treatment
  PUBLIC "-//TaxonX//DTD Taxonomic Treatment Publishing DTD v0 20100105//EN" "tax-treatment-NSO.dtd">
<tp:taxon-treatment xmlns:tp="http://www.plazi.org/taxpub"><tp:treatment-meta><kwd-group><label>Taxon classification</label><kwd><named-content xmlns:xlink="http://www.w3.org/1999/xlink" content-type="kingdom">Animalia</named-content></kwd><kwd><named-content xmlns:xlink="http://www.w3.org/1999/xlink" content-type="order">Coleoptera</named-content></kwd><kwd><named-content xmlns:xlink="http://www.w3.org/1999/xlink" content-type="family">Chrysomelidae</named-content></kwd></kwd-group><mixed-citation publication-type="journal"><person-group><name><surname>Linzmeier</surname><given-names>Adelita M.</given-names></name><name><surname>Konstantinov</surname><given-names>Alexander S.</given-names></name></person-group><article-title>
          <italic><tp:taxon-name><tp:taxon-name-part taxon-name-part-type="genus" reg="Andersonoplatus">Andersonoplatus</tp:taxon-name-part></tp:taxon-name></italic>, a new, remarkable leaf litter inhabiting genus of <tp:taxon-name><tp:taxon-name-part taxon-name-part-type="subtribe">Monoplatina</tp:taxon-name-part></tp:taxon-name> (<tp:taxon-name><tp:taxon-name-part taxon-name-part-type="order">Coleoptera</tp:taxon-name-part></tp:taxon-name>, <tp:taxon-name><tp:taxon-name-part taxon-name-part-type="family">Chrysomelidae</tp:taxon-name-part></tp:taxon-name>, <tp:taxon-name><tp:taxon-name-part taxon-name-part-type="subfamily">Galerucinae</tp:taxon-name-part></tp:taxon-name>, <tp:taxon-name><tp:taxon-name-part taxon-name-part-type="tribe">Alticini</tp:taxon-name-part></tp:taxon-name>)</article-title><source>Zookeys</source><day>20</day><month>3</month><year>2018</year><volume>2018</volume><issue>744</issue><fpage>79</fpage><lpage>138</lpage><pub-id pub-id-type="doi">10.3897/zookeys.744.22766</pub-id></mixed-citation></tp:treatment-meta><tp:nomenclature><tp:taxon-name>
            <tp:taxon-name-part taxon-name-part-type="genus" reg="Andersonoplatus">Andersonoplatus</tp:taxon-name-part>
            <tp:taxon-name-part taxon-name-part-type="species" reg="macubaji">macubaji</tp:taxon-name-part>
            <object-id xmlns:xlink="http://www.w3.org/1999/xlink" content-type="zoobank" xlink:type="simple">http://zoobank.org/3696A919-D7B9-4D6A-8C3C-9FA9EB25A321</object-id>
          </tp:taxon-name><tp:taxon-status xmlns:xlink="http://www.w3.org/1999/xlink" xlink:type="simple">sp. n.</tp:taxon-status><xref ref-type="fig" rid="F17">Figs 17</xref><xref ref-type="fig" rid="F18">, 18</xref><!--PageBreak--><!--PageBreak--></tp:nomenclature><tp:treatment-sec sec-type="description" id="SECID0ENEBG"><title>Description.</title><p>Body length 2.86–2.97 mm, width 1.40–1.51 mm, shiny, pilose, flat in lateral view. Color brown.</p><p>
            <italic>Head</italic> (Fig. <xref ref-type="fig" rid="F17">17D</xref>): slightly convex in lateral view, shiny, evenly reticulated, vertex punctuated. Frons and vertex forming nearly a 135° angle in lateral view. Antennal callus delimited from vertex by shallow, slightly inclined supracallinal sulcus. Antennal callus slightly raised, covered with punctures bearing setae. Orbital sulcus shallow. Supraorbital sulcus absent. Supracallinal sulcus poorly delimited. Suprafrontal and frontolateral sulcus shallow. Frontogenal and frontolateral sutures well developed. Orbit as wide as transverse diameter of antennal socket. Interantennal space narrower than transverse diameter of eye and wider than transverse diameter of antennal socket. Frontal ridge short, narrow. Anterofrontal ridge short, relatively tall, oblique. Antennae filiform; second antennomere shorter.</p><fig id="F17" position="float" orientation="portrait"><label>Figure 17.</label><caption><p>
                <italic><tp:taxon-name><tp:taxon-name-part taxon-name-part-type="genus" reg="Andersonoplatus">Andersonoplatus</tp:taxon-name-part> <tp:taxon-name-part taxon-name-part-type="species" reg="macubaji">macubaji</tp:taxon-name-part></tp:taxon-name></italic>. <bold>A</bold> Habitus dorsal <bold>B</bold> Habitus lateral <bold>C</bold> Antenna <bold>D</bold> Head, frontal view <bold>E</bold> Hind leg.</p></caption><graphic xmlns:xlink="http://www.w3.org/1999/xlink" xlink:href="zookeys-744-079-g017.jpg" position="float" orientation="portrait" xlink:type="simple" id="oo_192426.jpg"/></fig><p>
            <italic>Thorax</italic>: pronotum (Fig. <xref ref-type="fig" rid="F17">17A, B</xref>) narrower than elytra. Anterior margin wider than posterior, posterior margin straight, lateral margin slightly sinuated. Surface reticulate, punctate, pilose. Pronotal disc not raised. Scutellum rounded, reticulated, wider than long. Prosternal surface reticulated. Prosternal intercoxal process narrow. Posterior end twice as wide as middle. Elytra fused. Elytral surface shiny, pilose, punctate. Punctures forming nine striae. Interspaces flat. Second and third striae reaching elytral base. Epipleura nearly vertical, pilose. Metafemur 1.74 times longer than metatibia. Metatibia almost straight in lateral view, slightly curved in dorsal view. Outer and inner lateral dorsal ridge ending in an apical tooth followed by numerous denticles (Fig. <xref ref-type="fig" rid="F17">17E</xref>). Metatarsomeres one and two of similar size, twice as long than third. Claws simple and long.</p><p>Male unknown.</p><p>
            <italic>Female genitalia</italic> (Fig. <xref ref-type="fig" rid="F18">18A–C</xref>): tignum long, narrow, slightly bent, with central canal; anterior sclerotization narrow, posterior sclerotization poorly delineated, two-pronged pitchfork-like, wider than anterior (Fig. <xref ref-type="fig" rid="F18">18B</xref>). Vaginal palpi elongate, basally strongly sclerotized, posterior sclerotization concave. Palpi narrowly rounded at apex, enlarged at last third but thinned at apex, separated on one third of their length (Fig. <xref ref-type="fig" rid="F18">18C</xref>). Spermatheca curved, with receptacle and pump not differentiated from <!--PageBreak--><!--PageBreak-->each other, receptacle longer than pump. Apex of pump with spoon-like projection relatively thick at base. Spermathecal duct short, widest at base, without coils, making narrow loop (Fig. <xref ref-type="fig" rid="F18">18A</xref>).</p><fig id="F18" position="float" orientation="portrait"><label>Figure 18.</label><caption><p>
                <italic><tp:taxon-name><tp:taxon-name-part taxon-name-part-type="genus" reg="Andersonoplatus">Andersonoplatus</tp:taxon-name-part> <tp:taxon-name-part taxon-name-part-type="species" reg="macubaji">macubaji</tp:taxon-name-part></tp:taxon-name></italic>. <bold>A</bold> Spermatheca <bold>B</bold> Tignum <bold>C</bold> Vaginal palpi.</p></caption><graphic xmlns:xlink="http://www.w3.org/1999/xlink" xlink:href="zookeys-744-079-g018.jpg" position="float" orientation="portrait" xlink:type="simple" id="oo_192427.jpg"/></fig></tp:treatment-sec><tp:treatment-sec sec-type="type material" id="SECID0E5HBG"><title>Type material.</title><p>
            <bold>Holotype</bold>, ♀. VENEZUELA: Merida/ Apartaderos, Laguna/ Macubaji, 3500m/ 29.VII.1989, S.&amp;J. Peck/ paramo cushion plant/ litter, 89-285 (<abbrev xmlns:xlink="http://www.w3.org/1999/xlink" content-type="institution" xlink:title="Museo del Instituto de Zoologia, UCV, Maracay, Venezuela" id="ABBRID0EGIBG" xlink:type="simple">MIZA</abbrev>). <bold>Paratype</bold> (1♀ <named-content xmlns:xlink="http://www.w3.org/1999/xlink" content-type="dwc:institutional_code" xlink:type="simple">USNM</named-content>). Same label as holotype.</p></tp:treatment-sec><tp:treatment-sec sec-type="etymology" id="SECID0ESIBG"><title>Etymology.</title><p>The specific epithet is a noun in apposition based on the type locality.</p></tp:treatment-sec><tp:treatment-sec sec-type="Differential diagnosis" id="SECID0EXIBG"><title>Differential diagnosis.</title><p>
            <italic><tp:taxon-name><tp:taxon-name-part taxon-name-part-type="genus" reg="Andersonoplatus">Andersonoplatus</tp:taxon-name-part> <tp:taxon-name-part taxon-name-part-type="species" reg="macubaji">macubaji</tp:taxon-name-part></tp:taxon-name></italic> is similar to <italic><tp:taxon-name><tp:taxon-name-part taxon-name-part-type="genus" reg="Andersonoplatus">A.</tp:taxon-name-part> <tp:taxon-name-part taxon-name-part-type="species" reg="merida">merida</tp:taxon-name-part></tp:taxon-name></italic> and can be differentiated from it based on the following characters: vaginal palpi separated on one third of their length (Fig. <xref ref-type="fig" rid="F18">18C</xref>); posterior sclerotization of vaginal palpi concave on side (Fig. <xref ref-type="fig" rid="F18">18C</xref>); anterior end of tignum narrow (Fig. <xref ref-type="fig" rid="F18">18B</xref>).</p></tp:treatment-sec></tp:taxon-treatment>
