# Supplementary material for: Andersonoplatus, a new, remarkable leaf litter inhabiting genus of Monoplatina (Coleoptera, Chrysomelidae, Galerucinae, Alticini)
Source: Zookeys. 2018 Mar 20;(744):79–138. doi: 10.3897/zookeys.744.22766 (PMC5904521; doi:10.3897/zookeys.744.22766)
Supplement: XML Treatment for Andersonoplatus merga [file zookeys.744.22766-treatment11.xml]

<!DOCTYPE tp:taxon-treatment
  PUBLIC "-//TaxonX//DTD Taxonomic Treatment Publishing DTD v0 20100105//EN" "tax-treatment-NSO.dtd">
<tp:taxon-treatment xmlns:tp="http://www.plazi.org/taxpub"><tp:treatment-meta><kwd-group><label>Taxon classification</label><kwd><named-content xmlns:xlink="http://www.w3.org/1999/xlink" content-type="kingdom">Animalia</named-content></kwd><kwd><named-content xmlns:xlink="http://www.w3.org/1999/xlink" content-type="order">Coleoptera</named-content></kwd><kwd><named-content xmlns:xlink="http://www.w3.org/1999/xlink" content-type="family">Chrysomelidae</named-content></kwd></kwd-group><mixed-citation publication-type="journal"><person-group><name><surname>Linzmeier</surname><given-names>Adelita M.</given-names></name><name><surname>Konstantinov</surname><given-names>Alexander S.</given-names></name></person-group><article-title>
          <italic><tp:taxon-name><tp:taxon-name-part taxon-name-part-type="genus" reg="Andersonoplatus">Andersonoplatus</tp:taxon-name-part></tp:taxon-name></italic>, a new, remarkable leaf litter inhabiting genus of <tp:taxon-name><tp:taxon-name-part taxon-name-part-type="subtribe">Monoplatina</tp:taxon-name-part></tp:taxon-name> (<tp:taxon-name><tp:taxon-name-part taxon-name-part-type="order">Coleoptera</tp:taxon-name-part></tp:taxon-name>, <tp:taxon-name><tp:taxon-name-part taxon-name-part-type="family">Chrysomelidae</tp:taxon-name-part></tp:taxon-name>, <tp:taxon-name><tp:taxon-name-part taxon-name-part-type="subfamily">Galerucinae</tp:taxon-name-part></tp:taxon-name>, <tp:taxon-name><tp:taxon-name-part taxon-name-part-type="tribe">Alticini</tp:taxon-name-part></tp:taxon-name>)</article-title><source>Zookeys</source><day>20</day><month>3</month><year>2018</year><volume>2018</volume><issue>744</issue><fpage>79</fpage><lpage>138</lpage><pub-id pub-id-type="doi">10.3897/zookeys.744.22766</pub-id></mixed-citation></tp:treatment-meta><tp:nomenclature><tp:taxon-name>
            <tp:taxon-name-part taxon-name-part-type="genus" reg="Andersonoplatus">Andersonoplatus</tp:taxon-name-part>
            <tp:taxon-name-part taxon-name-part-type="species" reg="merga">merga</tp:taxon-name-part>
            <object-id xmlns:xlink="http://www.w3.org/1999/xlink" content-type="zoobank" xlink:type="simple">http://zoobank.org/AC4589C1-AA7A-4325-AF98-7147B95B053B</object-id>
          </tp:taxon-name><tp:taxon-status xmlns:xlink="http://www.w3.org/1999/xlink" xlink:type="simple">sp. n.</tp:taxon-status><xref ref-type="fig" rid="F19">Figs 19</xref><xref ref-type="fig" rid="F20">, 20</xref></tp:nomenclature><tp:treatment-sec sec-type="description" id="SECID0EPLBG"><title>Description.</title><p>Body length 3.51–3.67 mm, width 1.78–1.89 mm, shiny, with sparse, semi-erect hairs, slightly convex in lateral view. Color dark brown.</p><p>
            <italic>Head</italic> (Fig. <xref ref-type="fig" rid="F19">19D</xref>): slightly convex in lateral view, shiny, evenly reticulated, generally sparsely punctuated. Frons and vertex forming nearly a 135° angle in lateral view. Antennal callus delimited from vertex by poorly delimited supracallinal sulcus. Antennal callus slightly raised, covered with punctures. Vertex with coarse transverse wrinkles most evident near orbital sulci. Orbital sulcus shallow. Supraorbital absent. Suprafrontal sulcus shallow. Frontolateral sulcus deep. Frontogenal suture well developed. Orbit as wide as transverse diameter of antennal socket. Interantennal space narrower than transverse diameter of eye and wider than transverse diameter of antennal socket. Frontal ridge short, V-shaped. Antenna filiform; second antennomere shorter.</p><fig id="F19" position="float" orientation="portrait"><label>Figure 19.</label><caption><p>
                <italic><tp:taxon-name><tp:taxon-name-part taxon-name-part-type="genus" reg="Andersonoplatus">Andersonoplatus</tp:taxon-name-part> <tp:taxon-name-part taxon-name-part-type="species" reg="merga">merga</tp:taxon-name-part></tp:taxon-name></italic>. <bold>A</bold> Habitus dorsal <bold>B</bold> Habitus lateral <bold>C</bold> Antenna <bold>D</bold> Head, frontal view <bold>E</bold> Hind leg.</p></caption><graphic xmlns:xlink="http://www.w3.org/1999/xlink" xlink:href="zookeys-744-079-g019.jpg" position="float" orientation="portrait" xlink:type="simple" id="oo_192428.jpg"/></fig><p>
            <italic>Thorax</italic>: pronotum (Fig. <xref ref-type="fig" rid="F19">19A, B</xref>) narrower than elytra. Anterior margin wider than posterior, posterior margin almost straight, lateral margin sinuated. Anterolateral callosities long, pointed, denticle-like. Surface reticulated, punctuated, pilose. Pronotal disc slightly raised. Scutellum triangular, reticulated, wider than long. Prosternal surface reticulated. Posterior end approximately twice as wide as middle. Procoxae globose. Elytra fused. Elytral surface shiny, with very sparse and short hairs, punctate. Punctures forming nine striae. Interspaces slightly convex. Second and third striae reaching elytral base. Epipleura nearly vertical, pilose. Metafemur 1.6 times longer than metatibia. Metatibia almost straight in lateral and slightly curved in dorsal view. Metatarsomeres one and two of similar size, twice as long as third. Claws appendiculate and long.</p><p>Male unknown.</p><p>
            <italic>Female genitalia</italic> (Fig. <xref ref-type="fig" rid="F20">20A–C</xref>): tignum long, narrow, slightly bent, with central canal; anterior sclerotization narrow, posterior sclerotization well delineated, two-pronged pitchfork-like, wider than anterior (Fig. <xref ref-type="fig" rid="F20">20B</xref>). Vaginal palpi elongate, basally strongly sclerotized, each with approximately eight setae at apex. Palpi narrowly rounded at apex, enlarged at last third but thinned at apex; separated on one third of their length; posterior sclerotization of vaginal palpi concave on side (Fig. <xref ref-type="fig" rid="F20">20C</xref>). Spermatheca curved, with receptacle and pump not differentiated from each other, receptacle longer than pump. Apex of pump with spoon-like projection relatively thick at base. Spermathecal duct short, widest at base, without coils, making narrow loop (Fig. <xref ref-type="fig" rid="F20">20A</xref>).</p><fig id="F20" position="float" orientation="portrait"><label>Figure 20.</label><caption><p>
                <italic><tp:taxon-name><tp:taxon-name-part taxon-name-part-type="genus" reg="Andersonoplatus">Andersonoplatus</tp:taxon-name-part> <tp:taxon-name-part taxon-name-part-type="species" reg="merga">merga</tp:taxon-name-part></tp:taxon-name></italic>. <bold>A</bold> Spermatheca <bold>B</bold> Tignum <bold>C</bold> Vaginal palpi.</p></caption><graphic xmlns:xlink="http://www.w3.org/1999/xlink" xlink:href="zookeys-744-079-g020.jpg" position="float" orientation="portrait" xlink:type="simple" id="oo_192429.jpg"/></fig></tp:treatment-sec><tp:treatment-sec sec-type="type material" id="SECID0EZOBG"><title>Type material.</title><p>
            <bold>Holotype</bold>, ♀. VENEZUELA: Merida/ Paramo de La Culata/ 18.5km N.E. Merida, 2950m/ <named-content xmlns:xlink="http://www.w3.org/1999/xlink" content-type="dwc:verbatimCoordinates" xlink:type="simple"><named-content content-type="geo-json" specific-use="{&#34;type&#34;:&#34;Point&#34;,&#34;coordinates&#34;:[-71.062222,8.742778]}" id="NCID0EEPBG" xlink:type="simple">08°44'34"N, 71°03'44"W</named-content></named-content>/ 25.V.1998-037A, R.Anderson/ paramo, streamside shrub litter (<abbrev xmlns:xlink="http://www.w3.org/1999/xlink" content-type="institution" xlink:title="Museo del Instituto de Zoologia, UCV, Maracay, Venezuela" id="ABBRID0EJPBG" xlink:type="simple">MIZA</abbrev>). <bold>Paratype</bold> (1♀ <named-content xmlns:xlink="http://www.w3.org/1999/xlink" content-type="dwc:institutional_code" xlink:type="simple">USNM</named-content>). Same label as holotype.</p></tp:treatment-sec><tp:treatment-sec sec-type="etymology" id="SECID0EVPBG"><title>Etymology.</title><p>The specific epithet is a noun in apposition based on a two-pronged pitchfork-like posterior margin of tignum.</p></tp:treatment-sec><tp:treatment-sec sec-type="Differential diagnosis" id="SECID0E1PBG"><title>Differential diagnosis.</title><p>
            <italic><tp:taxon-name><tp:taxon-name-part taxon-name-part-type="genus" reg="Andersonoplatus">Andersonoplatus</tp:taxon-name-part> <tp:taxon-name-part taxon-name-part-type="species" reg="merga">merga</tp:taxon-name-part></tp:taxon-name></italic> is similar to <italic><tp:taxon-name><tp:taxon-name-part taxon-name-part-type="genus" reg="Andersonoplatus">A.</tp:taxon-name-part> <tp:taxon-name-part taxon-name-part-type="species" reg="macubaji">macubaji</tp:taxon-name-part></tp:taxon-name></italic> and <italic><tp:taxon-name><tp:taxon-name-part taxon-name-part-type="genus" reg="Andersonoplatus">A.</tp:taxon-name-part> <tp:taxon-name-part taxon-name-part-type="species" reg="merida">merida</tp:taxon-name-part></tp:taxon-name></italic>. It can be separated from them based on the following characters: vertex with coarse transverse wrinkles most evident near orbital sulci (Fig. <xref ref-type="fig" rid="F19">19D</xref>); anterolateral callosity of pronotum long curved denticle-like (Fig. <xref ref-type="fig" rid="F19">19A</xref>). In <italic><tp:taxon-name><tp:taxon-name-part taxon-name-part-type="genus" reg="Andersonoplatus">A.</tp:taxon-name-part> <tp:taxon-name-part taxon-name-part-type="species" reg="macubaji">macubaji</tp:taxon-name-part></tp:taxon-name></italic> and <italic><tp:taxon-name><tp:taxon-name-part taxon-name-part-type="genus" reg="Andersonoplatus">A.</tp:taxon-name-part> <tp:taxon-name-part taxon-name-part-type="species" reg="merida">merida</tp:taxon-name-part></tp:taxon-name></italic>: vertex without coarse transverse wrinkles near orbital sulci (Fig. <xref ref-type="fig" rid="F17">17B</xref>), anterolateral callosity of pronotum short, not denticle-like (Fig. <xref ref-type="fig" rid="F17">17A</xref>).</p><!--PageBreak--><!--PageBreak--></tp:treatment-sec><tp:treatment-sec><!--Section generated to contain objects referenced in tp:taxon-treatment.--><fig id="F17" position="float" orientation="portrait"><label>Figure 17.</label><caption><p>
                <italic><tp:taxon-name><tp:taxon-name-part taxon-name-part-type="genus" reg="Andersonoplatus">Andersonoplatus</tp:taxon-name-part> <tp:taxon-name-part taxon-name-part-type="species" reg="macubaji">macubaji</tp:taxon-name-part></tp:taxon-name></italic>. <bold>A</bold> Habitus dorsal <bold>B</bold> Habitus lateral <bold>C</bold> Antenna <bold>D</bold> Head, frontal view <bold>E</bold> Hind leg.</p></caption><graphic xmlns:xlink="http://www.w3.org/1999/xlink" xlink:href="zookeys-744-079-g017.jpg" position="float" orientation="portrait" xlink:type="simple" id="oo_192426.jpg"/></fig></tp:treatment-sec></tp:taxon-treatment>
