# Supplementary material for: Andersonoplatus, a new, remarkable leaf litter inhabiting genus of Monoplatina (Coleoptera, Chrysomelidae, Galerucinae, Alticini)
Source: Zookeys. 2018 Mar 20;(744):79–138. doi: 10.3897/zookeys.744.22766 (PMC5904521; doi:10.3897/zookeys.744.22766)
Supplement: XML Treatment for Andersonoplatus merida [file zookeys.744.22766-treatment12.xml]

<!DOCTYPE tp:taxon-treatment
  PUBLIC "-//TaxonX//DTD Taxonomic Treatment Publishing DTD v0 20100105//EN" "tax-treatment-NSO.dtd">
<tp:taxon-treatment xmlns:tp="http://www.plazi.org/taxpub"><tp:treatment-meta><kwd-group><label>Taxon classification</label><kwd><named-content xmlns:xlink="http://www.w3.org/1999/xlink" content-type="kingdom">Animalia</named-content></kwd><kwd><named-content xmlns:xlink="http://www.w3.org/1999/xlink" content-type="order">Coleoptera</named-content></kwd><kwd><named-content xmlns:xlink="http://www.w3.org/1999/xlink" content-type="family">Chrysomelidae</named-content></kwd></kwd-group><mixed-citation publication-type="journal"><person-group><name><surname>Linzmeier</surname><given-names>Adelita M.</given-names></name><name><surname>Konstantinov</surname><given-names>Alexander S.</given-names></name></person-group><article-title>
          <italic><tp:taxon-name><tp:taxon-name-part taxon-name-part-type="genus" reg="Andersonoplatus">Andersonoplatus</tp:taxon-name-part></tp:taxon-name></italic>, a new, remarkable leaf litter inhabiting genus of <tp:taxon-name><tp:taxon-name-part taxon-name-part-type="subtribe">Monoplatina</tp:taxon-name-part></tp:taxon-name> (<tp:taxon-name><tp:taxon-name-part taxon-name-part-type="order">Coleoptera</tp:taxon-name-part></tp:taxon-name>, <tp:taxon-name><tp:taxon-name-part taxon-name-part-type="family">Chrysomelidae</tp:taxon-name-part></tp:taxon-name>, <tp:taxon-name><tp:taxon-name-part taxon-name-part-type="subfamily">Galerucinae</tp:taxon-name-part></tp:taxon-name>, <tp:taxon-name><tp:taxon-name-part taxon-name-part-type="tribe">Alticini</tp:taxon-name-part></tp:taxon-name>)</article-title><source>Zookeys</source><day>20</day><month>3</month><year>2018</year><volume>2018</volume><issue>744</issue><fpage>79</fpage><lpage>138</lpage><pub-id pub-id-type="doi">10.3897/zookeys.744.22766</pub-id></mixed-citation></tp:treatment-meta><tp:nomenclature><tp:taxon-name>
            <tp:taxon-name-part taxon-name-part-type="genus" reg="Andersonoplatus">Andersonoplatus</tp:taxon-name-part>
            <tp:taxon-name-part taxon-name-part-type="species" reg="merida">merida</tp:taxon-name-part>
            <object-id xmlns:xlink="http://www.w3.org/1999/xlink" content-type="zoobank" xlink:type="simple">http://zoobank.org/EBFBEE6A-CB79-4E91-A8E5-849C36407F80</object-id>
          </tp:taxon-name><tp:taxon-status xmlns:xlink="http://www.w3.org/1999/xlink" xlink:type="simple">sp. n.</tp:taxon-status><xref ref-type="fig" rid="F21">Figs 21</xref><xref ref-type="fig" rid="F22">, 22</xref><!--PageBreak--></tp:nomenclature><tp:treatment-sec sec-type="description" id="SECID0E1TBG"><title>Description.</title><p>Body length 3.18–3.56 mm, width 1.56–1.89 mm, shiny, pilose, nearly flat in lateral view. Color castaneous.</p><p>
            <italic>Head</italic> (Fig. <xref ref-type="fig" rid="F21">21D</xref>): slightly convex in lateral view, shiny, evenly reticulated, generally sparsely punctuated. Frons and vertex forming nearly a 135° angle in lateral view. Antennal callus delimited from vertex by poorly formed, inclined supracallinal sulcus. Antennal callus slightly raised, surface uneven, with more than two punctures, some of them bearing setae. Orbital and supraorbital sulcus absent. Suprafrontal shallow. Frontolateral sulcus absent. Frontogenal suture well developed. Orbit slightly wider than transverse diameter of antennal socket. Interantennal space narrower than transverse diameter of eye and slightly wider than transverse diameter of antennal socket. Antennal socket rounded. Frontal ridge short, V-shaped. Antennae filiform; second antennomere shorter.</p><fig id="F21" position="float" orientation="portrait"><label>Figure 21.</label><caption><p>
                <italic><tp:taxon-name><tp:taxon-name-part taxon-name-part-type="genus" reg="Andersonoplatus">Andersonoplatus</tp:taxon-name-part> <tp:taxon-name-part taxon-name-part-type="species" reg="merida">merida</tp:taxon-name-part></tp:taxon-name></italic>. <bold>A</bold> Habitus dorsal <bold>B</bold> Habitus lateral <bold>C</bold> Antenna <bold>D</bold> Head, frontal view <bold>E</bold> Hind leg.</p></caption><graphic xmlns:xlink="http://www.w3.org/1999/xlink" xlink:href="zookeys-744-079-g021.jpg" position="float" orientation="portrait" xlink:type="simple" id="oo_192430.jpg"/></fig><p>
            <italic>Thorax</italic>: pronotum (Figs <xref ref-type="fig" rid="F21">21A, B</xref>) narrower than elytra. Anterior margin wider than posterior, posterior margin nearly straight, lateral margin sinuated. Anterior angles pointed outwards. Surface reticulated, punctuate, pilose. Pronotal disc not raised. Scutellum triangular, reticulated, wider than long. Prosternal surface reticulated. Prosternal intercoxal process thin. Posterior end twice as wide as middle. Procoxae very <!--PageBreak--><!--PageBreak--><!--PageBreak-->close to each other. Elytra fused. Elytral surface shiny, pilose, punctate (Fig. <xref ref-type="fig" rid="F21">21A</xref>). Punctures forming nine striae. Interspaces flat. Second and third striae reaching elytral base. Epipleura nearly horizontal. Metafemur 1.37 times longer than metatibia. Metatibia almost straight in lateral and dorsal views. Metatarsomeres one and two of similar size, twice as long as third. Claws appendiculate and long.</p><p>
            <italic>Male genitalia</italic> (Fig. <xref ref-type="fig" rid="F22">22F</xref>): ventral side evenly convex without grooves and ridges, flattened apically.</p><fig id="F22" position="float" orientation="portrait"><label>Figure 22.</label><caption><p>
                <italic><tp:taxon-name><tp:taxon-name-part taxon-name-part-type="genus" reg="Andersonoplatus">Andersonoplatus</tp:taxon-name-part> <tp:taxon-name-part taxon-name-part-type="species" reg="merida">merida</tp:taxon-name-part></tp:taxon-name></italic>. <bold>A</bold> Tignum <bold>B</bold> Vaginal palpi <bold>C</bold> Spermatheca <bold>D</bold> Female abdomen, ventral view <bold>E</bold> Last abdominal tergite of female <bold>F</bold> Median lobe of aedeagus, ventral and lateral views.</p></caption><graphic xmlns:xlink="http://www.w3.org/1999/xlink" xlink:href="zookeys-744-079-g022.jpg" position="float" orientation="portrait" xlink:type="simple" id="oo_192431.jpg"/></fig><p>
            <italic>Female genitalia</italic> (Fig. <xref ref-type="fig" rid="F22">22A–E</xref>): tignum long, narrow, slightly bent, with central canal; anterior sclerotization relatively wide, posterior sclerotization well delineated, narrower than anterior (Fig. <xref ref-type="fig" rid="F22">22A</xref>). Vaginal palpi elongate, basally strongly sclerotized, each with eight setae at apex. Palpi narrowly rounded at apex, posterior sclerotization slightly curved on side (Fig. <xref ref-type="fig" rid="F22">22B</xref>), separated on more than one third of their length (Fig. <xref ref-type="fig" rid="F22">22B</xref>). Spermatheca curved, with receptacle and pump not differentiated from each other, receptacle longer than pump. Apex of pump with relatively thick spoon-like projection. Spermathecal duct short, widest at base, without coils, making narrow loop (Fig. <xref ref-type="fig" rid="F22">22C</xref>).</p></tp:treatment-sec><tp:treatment-sec sec-type="type material" id="SECID0E4XBG"><title>Type material.</title><p>
            <bold>Holotype</bold>, ♂. (1) VENEZUELA: Merida/ Alto de Timotes, Paramo/ de Mucuchies, 4000m/ <named-content xmlns:xlink="http://www.w3.org/1999/xlink" content-type="dwc:verbatimCoordinates" xlink:type="simple"><named-content content-type="geo-json" specific-use="{&#34;type&#34;:&#34;Point&#34;,&#34;coordinates&#34;:[-70.824722,8.858333]}" id="NCID0EIYBG" xlink:type="simple">08°51'30"N, 70°49'29"W</named-content></named-content>/ 26.V.1998-043, R.Anderson. (2) dead leaves under /<italic><tp:taxon-name><tp:taxon-name-part taxon-name-part-type="genus" reg="Espeletia">Espeletia</tp:taxon-name-part></tp:taxon-name></italic> sp (<abbrev xmlns:xlink="http://www.w3.org/1999/xlink" content-type="institution" xlink:title="Museo del Instituto de Zoologia, UCV, Maracay, Venezuela" id="ABBRID0EUYBG" xlink:type="simple">MIZA</abbrev>). <bold>Paratypes</bold> (2♀ <named-content xmlns:xlink="http://www.w3.org/1999/xlink" content-type="dwc:institutional_code" xlink:type="simple">USNM</named-content>). (1♀ <named-content xmlns:xlink="http://www.w3.org/1999/xlink" content-type="dwc:institutional_code" xlink:type="simple">USNM</named-content>) VENEZUELA: Merida/ P.N.Sierra Nevada/ Laguna Negra, 3300m/ <named-content xmlns:xlink="http://www.w3.org/1999/xlink" content-type="dwc:verbatimCoordinates" xlink:type="simple"><named-content content-type="geo-json" specific-use="{&#34;type&#34;:&#34;Point&#34;,&#34;coordinates&#34;:[-70.808611,8.787222]}" id="NCID0EIZBG" xlink:type="simple">08°47'14"N, 70°48'31"W</named-content></named-content>/ 23.V.1998-028B, R.Anderson/ elfin forest litter. (1♀ <named-content xmlns:xlink="http://www.w3.org/1999/xlink" content-type="dwc:institutional_code" xlink:type="simple">CMNC</named-content>) VENEZUELA: Merida/ Merida, Telef./ Loma Redonda, 4100m/ 22–29.VI.1989, S.&amp;J. Peck/ paramo, <italic><tp:taxon-name><tp:taxon-name-part taxon-name-part-type="genus" reg="Polylepsis">Polylepsis</tp:taxon-name-part></tp:taxon-name></italic> grove/ ex: carrion trap.</p></tp:treatment-sec><tp:treatment-sec sec-type="etymology" id="SECID0EZZBG"><title>Etymology.</title><p>The specific epithet is a noun in apposition based on the type locality.</p></tp:treatment-sec><tp:treatment-sec sec-type="Differential diagnosis" id="SECID0E5ZBG"><title>Differential diagnosis.</title><p>
            <italic><tp:taxon-name><tp:taxon-name-part taxon-name-part-type="genus" reg="Andersonoplatus">Andersonoplatus</tp:taxon-name-part> <tp:taxon-name-part taxon-name-part-type="species" reg="merida">merida</tp:taxon-name-part></tp:taxon-name></italic> is similar to <italic><tp:taxon-name><tp:taxon-name-part taxon-name-part-type="genus" reg="Andersonoplatus">A.</tp:taxon-name-part> <tp:taxon-name-part taxon-name-part-type="species" reg="macubaji">macubaji</tp:taxon-name-part></tp:taxon-name></italic> and can be differentiated from it based on the following characters: vaginal palpi separated on more than one third of their length (Fig. <xref ref-type="fig" rid="F22">22B</xref>); posterior sclerotization of vaginal palpi slightly curved on side (Fig. <xref ref-type="fig" rid="F22">22B</xref>); anterior end of tignum relatively wide (Fig. <xref ref-type="fig" rid="F22">22A</xref>).</p></tp:treatment-sec></tp:taxon-treatment>
