# Supplementary material for: Andersonoplatus, a new, remarkable leaf litter inhabiting genus of Monoplatina (Coleoptera, Chrysomelidae, Galerucinae, Alticini)
Source: Zookeys. 2018 Mar 20;(744):79–138. doi: 10.3897/zookeys.744.22766 (PMC5904521; doi:10.3897/zookeys.744.22766)
Supplement: XML Treatment for Andersonoplatus microoculus [file zookeys.744.22766-treatment13.xml]

<!DOCTYPE tp:taxon-treatment
  PUBLIC "-//TaxonX//DTD Taxonomic Treatment Publishing DTD v0 20100105//EN" "tax-treatment-NSO.dtd">
<tp:taxon-treatment xmlns:tp="http://www.plazi.org/taxpub"><tp:treatment-meta><kwd-group><label>Taxon classification</label><kwd><named-content xmlns:xlink="http://www.w3.org/1999/xlink" content-type="kingdom">Animalia</named-content></kwd><kwd><named-content xmlns:xlink="http://www.w3.org/1999/xlink" content-type="order">Coleoptera</named-content></kwd><kwd><named-content xmlns:xlink="http://www.w3.org/1999/xlink" content-type="family">Chrysomelidae</named-content></kwd></kwd-group><mixed-citation publication-type="journal"><person-group><name><surname>Linzmeier</surname><given-names>Adelita M.</given-names></name><name><surname>Konstantinov</surname><given-names>Alexander S.</given-names></name></person-group><article-title>
          <italic><tp:taxon-name><tp:taxon-name-part taxon-name-part-type="genus" reg="Andersonoplatus">Andersonoplatus</tp:taxon-name-part></tp:taxon-name></italic>, a new, remarkable leaf litter inhabiting genus of <tp:taxon-name><tp:taxon-name-part taxon-name-part-type="subtribe">Monoplatina</tp:taxon-name-part></tp:taxon-name> (<tp:taxon-name><tp:taxon-name-part taxon-name-part-type="order">Coleoptera</tp:taxon-name-part></tp:taxon-name>, <tp:taxon-name><tp:taxon-name-part taxon-name-part-type="family">Chrysomelidae</tp:taxon-name-part></tp:taxon-name>, <tp:taxon-name><tp:taxon-name-part taxon-name-part-type="subfamily">Galerucinae</tp:taxon-name-part></tp:taxon-name>, <tp:taxon-name><tp:taxon-name-part taxon-name-part-type="tribe">Alticini</tp:taxon-name-part></tp:taxon-name>)</article-title><source>Zookeys</source><day>20</day><month>3</month><year>2018</year><volume>2018</volume><issue>744</issue><fpage>79</fpage><lpage>138</lpage><pub-id pub-id-type="doi">10.3897/zookeys.744.22766</pub-id></mixed-citation></tp:treatment-meta><tp:nomenclature><tp:taxon-name>
            <tp:taxon-name-part taxon-name-part-type="genus" reg="Andersonoplatus">Andersonoplatus</tp:taxon-name-part>
            <tp:taxon-name-part taxon-name-part-type="species" reg="microoculus">microoculus</tp:taxon-name-part>
            <object-id xmlns:xlink="http://www.w3.org/1999/xlink" content-type="zoobank" xlink:type="simple">http://zoobank.org/146846F8-FD3E-41AD-A8C2-9CF7FC6A9CD0</object-id>
          </tp:taxon-name><tp:taxon-status xmlns:xlink="http://www.w3.org/1999/xlink" xlink:type="simple">sp. n.</tp:taxon-status><xref ref-type="fig" rid="F23">Figs 23</xref><xref ref-type="fig" rid="F24">, 24</xref><xref ref-type="fig" rid="F25">, 25</xref><xref ref-type="fig" rid="F26">, 26</xref><xref ref-type="fig" rid="F27">, 27</xref></tp:nomenclature><tp:treatment-sec sec-type="description" id="SECID0EC4BG"><title>Description.</title><p>Body length 2.10–2.43 mm, width 0.97–1.18 mm, pronotum and elytra with sparse, semi-erect hairs, shiny, slightly flat in lateral view. Color light brown to almost black; antennae and legs yellow or at least lighter than rest of body.</p><p>
            <italic>Head</italic> (Figs <xref ref-type="fig" rid="F23">23D</xref>; <xref ref-type="fig" rid="F25">25F</xref>; <xref ref-type="fig" rid="F26">26A, B, C</xref>): flat in lateral view, generally smooth, vertex slightly reticulated; gena shiny, with very sparse pilosity. Antennal callus delimited from vertex by well-developed and straight supracallinal sulcus. Antennal callus elevated above vertex, surface even, with no or two punctures, if bearing setae, they are short. Orbital sulcus shallow. Supraorbital sulcus shallow almost connected with supracallinal sulcus. Suprafrontal sulcus shallow. Frontolateral sulcus absent. Frontogenal suture shallow. Orbit as wide as transverse diameter of antennal socket. Interantennal space wider than transverse diameter of eye and wider than transverse diameter of antennal socket. Antennal socket rounded. Frontal ridge short, V-shaped. Anterofrontal ridge low, oblique. Eyes small, with approximately 12 large ommatidia. Antenna with the last five antennomeres moniliform, with denser and longer setae.</p><fig id="F23" position="float" orientation="portrait"><label>Figure 23.</label><caption><p>
                <italic><tp:taxon-name><tp:taxon-name-part taxon-name-part-type="genus" reg="Andersonoplatus">Andersonoplatus</tp:taxon-name-part> <tp:taxon-name-part taxon-name-part-type="species" reg="microoculus">microoculus</tp:taxon-name-part></tp:taxon-name></italic>. <bold>A</bold> Habitus dorsal <bold>B</bold> Habitus lateral <bold>C</bold> Antenna <bold>D</bold> Head, frontal view <bold>E</bold> Hind leg.</p></caption><graphic xmlns:xlink="http://www.w3.org/1999/xlink" xlink:href="zookeys-744-079-g023.jpg" position="float" orientation="portrait" xlink:type="simple" id="oo_192432.jpg"/></fig><fig id="F24" position="float" orientation="portrait"><label>Figure 24.</label><caption><p>
                <italic><tp:taxon-name><tp:taxon-name-part taxon-name-part-type="genus" reg="Andersonoplatus">Andersonoplatus</tp:taxon-name-part> <tp:taxon-name-part taxon-name-part-type="species" reg="microoculus">microoculus</tp:taxon-name-part></tp:taxon-name></italic>. <bold>A</bold> Median lobe of aedeagus, ventral and lateral views <bold>B</bold> Tignum <bold>C</bold> Spermatheca <bold>D</bold> Last abdominal tergite of female <bold>E</bold> Vaginal palpi.</p></caption><graphic xmlns:xlink="http://www.w3.org/1999/xlink" xlink:href="zookeys-744-079-g024.jpg" position="float" orientation="portrait" xlink:type="simple" id="oo_192433.jpg"/></fig><p>
            <italic>Thorax</italic>: pronotum (Fig. <xref ref-type="fig" rid="F25">25D, F</xref>) longer than wide, much narrower than elytra, notched at middle. Anterior margin nearly straight, wider than posterior; posterior margin slightly convex, lateral margin sinuated. Surface reticulated, with pilosity sparse. Post basal impression absent. Pronotal disc not raised. Scutellum very small and triangular. Prosternal surface reticulated. Prosternal intercoxal process thin in middle. Posterior end more than twice as wide as middle (Fig. <xref ref-type="fig" rid="F26">26C</xref>). Elytra fused. Elytral surface shiny, with short, white, semi-erect hairs. Punctures forming seven striae. Each punctation bears one very short setae (can be found some setae on the interestriae). Interspaces flat. Second and third striae reaching elytral base. Epipleura nearly vertical. Metafemur greatly enlarged, 1.95 times longer than metatibia. Metatarsomeres one and two similar in size, slightly longer than third. Claws slightly appendiculate and long (Fig. <xref ref-type="fig" rid="F27">27C, D</xref>).</p><fig id="F25" position="float" orientation="portrait"><label>Figure 25.</label><caption><p>
                <italic><tp:taxon-name><tp:taxon-name-part taxon-name-part-type="genus" reg="Andersonoplatus">Andersonoplatus</tp:taxon-name-part> <tp:taxon-name-part taxon-name-part-type="species" reg="microoculus">microoculus</tp:taxon-name-part></tp:taxon-name></italic>. <bold>A</bold> Antenna <bold>B</bold> Seven apical antennomeres <bold>C</bold> Habitus dorsal <bold>D</bold> Pronotum in dorsal view <bold>E</bold> Habitus lateral <bold>F</bold> Head and pronotum in lateral view <bold>G</bold> Mouth parts in lateral view <bold>H</bold> Last maxillary palpomere.</p></caption><graphic xmlns:xlink="http://www.w3.org/1999/xlink" xlink:href="zookeys-744-079-g025.jpg" position="float" orientation="portrait" xlink:type="simple" id="oo_192434.jpg"/></fig><fig id="F26" position="float" orientation="portrait"><label>Figure 26.</label><caption><p>
                <italic><tp:taxon-name><tp:taxon-name-part taxon-name-part-type="genus" reg="Andersonoplatus">Andersonoplatus</tp:taxon-name-part> <tp:taxon-name-part taxon-name-part-type="species" reg="microoculus">microoculus</tp:taxon-name-part></tp:taxon-name></italic>. <bold>A</bold> Head in lateral view <bold>B</bold> Head in frontal view <bold>C</bold> Head and pronotum in ventral view.</p></caption><graphic xmlns:xlink="http://www.w3.org/1999/xlink" xlink:href="zookeys-744-079-g026.jpg" position="float" orientation="portrait" xlink:type="simple" id="oo_192435.jpg"/></fig><fig id="F27" position="float" orientation="portrait"><label>Figure 27.</label><caption><p>
                <italic><tp:taxon-name><tp:taxon-name-part taxon-name-part-type="genus" reg="Andersonoplatus">Andersonoplatus</tp:taxon-name-part> <tp:taxon-name-part taxon-name-part-type="species" reg="microoculus">microoculus</tp:taxon-name-part></tp:taxon-name></italic>. <bold>A</bold> Hind tibia and tarsus in dorsal view <bold>B</bold> Hind leg in dorsal view <bold>C</bold> Protarsomeres in ventral view <bold>D</bold> Protarsomeres in dorsal view.</p></caption><graphic xmlns:xlink="http://www.w3.org/1999/xlink" xlink:href="zookeys-744-079-g027.jpg" position="float" orientation="portrait" xlink:type="simple" id="oo_192436.jpg"/></fig><p>
            <italic>Male genitalia</italic> (Fig. <xref ref-type="fig" rid="F24">24A</xref>): ventral side convex and shiny, without longitudinal impression, slightly flattened at apex; apical denticle well developed in ventral view, narrow, apex straight and not bent ventrally.</p><p>
            <italic>Female genitalia</italic> (Fig. <xref ref-type="fig" rid="F24">24B–E</xref>): tignum long, narrow, slightly bent, with central canal; anterior sclerotization widening gradually with curved sides and convex apex, posterior sclerotization poorly delineated, narrow, as wide as anterior (Fig. <xref ref-type="fig" rid="F24">24B</xref>). Vaginal palpi elongate, basally strongly sclerotized, each with eight setae at apex (Fig. <xref ref-type="fig" rid="F24">24E</xref>). Palpi pointed at apex, enlarged at last third but thinned at apex, situated close together and merged anteriorly for more than half of their length. Spermatheca curved, with receptacle and pump not differentiated from each other. Apex of pump with spoon-like projection. Spermathecal duct short, widest at base, without coils (Fig. <xref ref-type="fig" rid="F24">24C</xref>). Last abdominal sternite (Fig. <xref ref-type="fig" rid="F24">24D</xref>) evenly sclerotized with evenly placed setae.</p></tp:treatment-sec><tp:treatment-sec sec-type="type material" id="SECID0ESEAI"><title>Type material.</title><p>
            <bold>Holotype</bold>, ♂. VENEZUELA: Trujillo/ camino viejo a Trujillo, Paramo/ La Cristalina, km 9.7, 2400m/ <named-content xmlns:xlink="http://www.w3.org/1999/xlink" content-type="dwc:verbatimCoordinates" xlink:type="simple"><named-content content-type="geo-json" specific-use="{&#34;type&#34;:&#34;Point&#34;,&#34;coordinates&#34;:[-70.297500,9.356111]}" id="NCID0EAFAI" xlink:type="simple">09°21'22"N, 70°17'51"W</named-content></named-content>/ 20.V.1998-022B/ R.Anderson, elfin for. Litter (<abbrev xmlns:xlink="http://www.w3.org/1999/xlink" content-type="institution" xlink:title="Museo del Instituto de Zoologia, UCV, Maracay, Venezuela" id="ABBRID0EFFAI" xlink:type="simple">MIZA</abbrev>). <bold>Paratypes</bold> (16♂ 7♀). (5♂1♀) same label as holotype except: (2♂4♀ <named-content xmlns:xlink="http://www.w3.org/1999/xlink" content-type="dwc:institutional_code" xlink:type="simple">USNM</named-content>) “022D”; (3♂1♀ <named-content xmlns:xlink="http://www.w3.org/1999/xlink" content-type="dwc:institutional_code" xlink:type="simple">USNM</named-content>) “022E”; (2♂1♀ <named-content xmlns:xlink="http://www.w3.org/1999/xlink" content-type="dwc:institutional_code" xlink:type="simple">CMNC</named-content>) “022F”; (3♂ <named-content xmlns:xlink="http://www.w3.org/1999/xlink" content-type="dwc:institutional_code" xlink:type="simple">USNM</named-content>) “022G”; (1♂ <named-content xmlns:xlink="http://www.w3.org/1999/xlink" content-type="dwc:institutional_code" xlink:type="simple">USNM</named-content>) “022J”.</p></tp:treatment-sec><tp:treatment-sec sec-type="etymology" id="SECID0EFGAI"><title>Etymology.</title><p>The specific epithet is a noun in apposition based on relatively small eyes of the beetles.</p></tp:treatment-sec><tp:treatment-sec sec-type="Differential diagnosis" id="SECID0EKGAI"><title>Differential diagnosis.</title><p>
            <italic><tp:taxon-name><tp:taxon-name-part taxon-name-part-type="genus" reg="Andersonoplatus">Andersonoplatus</tp:taxon-name-part> <tp:taxon-name-part taxon-name-part-type="species" reg="microoculus">microoculus</tp:taxon-name-part></tp:taxon-name></italic> can be identified by the small eyes, with approximately 12 large ommatidia (Figs <xref ref-type="fig" rid="F23">23B, D</xref>) and pronotum comparatively narrow (Fig. <xref ref-type="fig" rid="F23">23A</xref>).</p><!--PageBreak--><!--PageBreak--><!--PageBreak--><!--PageBreak--><!--PageBreak--></tp:treatment-sec></tp:taxon-treatment>
