# Supplementary material for: Andersonoplatus, a new, remarkable leaf litter inhabiting genus of Monoplatina (Coleoptera, Chrysomelidae, Galerucinae, Alticini)
Source: Zookeys. 2018 Mar 20;(744):79–138. doi: 10.3897/zookeys.744.22766 (PMC5904521; doi:10.3897/zookeys.744.22766)
Supplement: XML Treatment for Andersonoplatus peck [file zookeys.744.22766-treatment14.xml]

<!DOCTYPE tp:taxon-treatment
  PUBLIC "-//TaxonX//DTD Taxonomic Treatment Publishing DTD v0 20100105//EN" "tax-treatment-NSO.dtd">
<tp:taxon-treatment xmlns:tp="http://www.plazi.org/taxpub"><tp:treatment-meta><kwd-group><label>Taxon classification</label><kwd><named-content xmlns:xlink="http://www.w3.org/1999/xlink" content-type="kingdom">Animalia</named-content></kwd><kwd><named-content xmlns:xlink="http://www.w3.org/1999/xlink" content-type="order">Coleoptera</named-content></kwd><kwd><named-content xmlns:xlink="http://www.w3.org/1999/xlink" content-type="family">Chrysomelidae</named-content></kwd></kwd-group><mixed-citation publication-type="journal"><person-group><name><surname>Linzmeier</surname><given-names>Adelita M.</given-names></name><name><surname>Konstantinov</surname><given-names>Alexander S.</given-names></name></person-group><article-title>
          <italic><tp:taxon-name><tp:taxon-name-part taxon-name-part-type="genus" reg="Andersonoplatus">Andersonoplatus</tp:taxon-name-part></tp:taxon-name></italic>, a new, remarkable leaf litter inhabiting genus of <tp:taxon-name><tp:taxon-name-part taxon-name-part-type="subtribe">Monoplatina</tp:taxon-name-part></tp:taxon-name> (<tp:taxon-name><tp:taxon-name-part taxon-name-part-type="order">Coleoptera</tp:taxon-name-part></tp:taxon-name>, <tp:taxon-name><tp:taxon-name-part taxon-name-part-type="family">Chrysomelidae</tp:taxon-name-part></tp:taxon-name>, <tp:taxon-name><tp:taxon-name-part taxon-name-part-type="subfamily">Galerucinae</tp:taxon-name-part></tp:taxon-name>, <tp:taxon-name><tp:taxon-name-part taxon-name-part-type="tribe">Alticini</tp:taxon-name-part></tp:taxon-name>)</article-title><source>Zookeys</source><day>20</day><month>3</month><year>2018</year><volume>2018</volume><issue>744</issue><fpage>79</fpage><lpage>138</lpage><pub-id pub-id-type="doi">10.3897/zookeys.744.22766</pub-id></mixed-citation></tp:treatment-meta><tp:nomenclature><tp:taxon-name>
            <tp:taxon-name-part taxon-name-part-type="genus" reg="Andersonoplatus">Andersonoplatus</tp:taxon-name-part>
            <tp:taxon-name-part taxon-name-part-type="species" reg="peck">peck</tp:taxon-name-part>
            <object-id xmlns:xlink="http://www.w3.org/1999/xlink" content-type="zoobank" xlink:type="simple">http://zoobank.org/B35E4FF6-541D-4124-8EFD-F533B99B32D1</object-id>
          </tp:taxon-name><tp:taxon-status xmlns:xlink="http://www.w3.org/1999/xlink" xlink:type="simple">sp. n.</tp:taxon-status><xref ref-type="fig" rid="F28">Figs 28</xref><xref ref-type="fig" rid="F29">, 29</xref><!--PageBreak--></tp:nomenclature><tp:treatment-sec sec-type="description" id="SECID0EZIAI"><title>Description.</title><p>Body length 1.62–1.78 mm, width 0.81–0.91 mm, shiny, pilose, with semi-erect hairs, flat in lateral view. Color light brown.</p><!--PageBreak--><p>
            <italic>Head</italic> (Fig. <xref ref-type="fig" rid="F28">28D</xref>): slightly convex in lateral view, shiny, generally reticulated, pilose. Frons and vertex at same level in lateral view. Supraorbital pore indistinguishable. Antennal callus delimited from vertex by deep and curved sulcus; not raised; surface uneven, with more than two punctures, some of them bearing setae. Orbital sulcus shallow. Supraorbital absent. Suprafrontal sulcus shallow. Frontolateral sulcus absent. Frontogenal suture well developed. Orbit narrow, nearly two times narrower than transverse diameter of antennal socket. Interantennal space slightly narrower than transverse diameter of eye and as wide as transverse diameter of antennal socket. Frontal ridge wider between antennal sockets abruptly narrowing ventrally. Anterofrontal ridge long, relatively tall, oblique. Eyes very small. Antenna with antennomeres III-XI shorter than second; last five antennomeres wider than preceding ones, moniliform (Fig. <xref ref-type="fig" rid="F28">28C</xref>).</p><fig id="F28" position="float" orientation="portrait"><label>Figure 28.</label><caption><p>
                <italic><tp:taxon-name><tp:taxon-name-part taxon-name-part-type="genus" reg="Andersonoplatus">Andersonoplatus</tp:taxon-name-part> <tp:taxon-name-part taxon-name-part-type="species" reg="peck">peck</tp:taxon-name-part></tp:taxon-name></italic>. <bold>A</bold> Habitus dorsal <bold>B</bold> Habitus lateral <bold>C</bold> Antenna <bold>D</bold> Head, frontal view <bold>E</bold> Hind leg.</p></caption><graphic xmlns:xlink="http://www.w3.org/1999/xlink" xlink:href="zookeys-744-079-g028.jpg" position="float" orientation="portrait" xlink:type="simple" id="oo_192437.jpg"/></fig><p>
            <italic>Thorax</italic>: pronotum (Fig. <xref ref-type="fig" rid="F35">35A, B</xref>) longer than wide, narrower than elytra, notched at middle. Anterior margin wider than posterior, posterior margin slightly convex, lateral margin sinuated. Surface reticulated, pilose with disordered hair. Post basal impression deep, with deep rounded impressions laterally, along notch. Pronotal disc slightly raised. Scutellum rounded, much shorter than wide. Prosternal surface reticulated. Prosternal intercoxal narrow. Posterior end twice as wide as middle. Elytra fused. Elytral surface shiny, pilose, with, semi-erect, disordered hairs, punctate (Fig. <xref ref-type="fig" rid="F35">35A</xref>). Punctures forming seven striae. Interspaces slightly convex. Second stria reaching elytral base, third stria missing few punctures before elytral base. Epipleura nearly horizontal. Metafemur very enlarged, 2.01 times longer than metatibia. Metatibia almost straight in lateral view, slightly curved in dorsal view. Claws simple and long (Fig. <xref ref-type="fig" rid="F28">28E</xref>).</p><p>
            <italic>Male genitalia</italic> (Fig. <xref ref-type="fig" rid="F29">29A</xref>): ventral side with shallow longitudinal impression running deeper basally; apical denticle well developed, long, apex straight except very tip that faces ventrally.</p><p>
            <italic>Female genitalia</italic> (Fig. <xref ref-type="fig" rid="F29">29B–G</xref>): tignum long, narrow, slightly bent, with central canal; anterior sclerotization narrow, posterior sclerotization well delineated, narrower than anterior (Fig. <xref ref-type="fig" rid="F29">29B</xref>). Vaginal palpi elongate, basally strongly sclerotized, each with approximately eight setae at apex (Fig. <xref ref-type="fig" rid="F29">29C</xref>). Palpi pointed at apex, enlarged at last third but thinned at apex, situated close together and merged anteriorly for more than half of their length. Posterior sclerotization of vaginal palpi with straight sides. Spermatheca curved, with receptacle and pump not differentiated from each other, receptacle longer than pump. Apex of pump with relatively thick spoon-like projection. Spermathecal duct short, widest at base, without coils, making narrow loop (Fig. <xref ref-type="fig" rid="F29">29E</xref>).</p><fig id="F29" position="float" orientation="portrait"><label>Figure 29.</label><caption><p>
                <italic><tp:taxon-name><tp:taxon-name-part taxon-name-part-type="genus" reg="Andersonoplatus">Andersonoplatus</tp:taxon-name-part> <tp:taxon-name-part taxon-name-part-type="species" reg="peck">peck</tp:taxon-name-part></tp:taxon-name></italic>. <bold>A</bold> Median lobe of aedeagus, ventral and lateral views <bold>B</bold> Tignum <bold>C</bold> Vaginal palpi <bold>D</bold> Female abdomen, ventral view <bold>E</bold> Spermatheca <bold>F</bold> Last abdominal tergite of female <bold>G</bold> Gut.</p></caption><graphic xmlns:xlink="http://www.w3.org/1999/xlink" xlink:href="zookeys-744-079-g029.jpg" position="float" orientation="portrait" xlink:type="simple" id="oo_192438.jpg"/></fig></tp:treatment-sec><tp:treatment-sec sec-type="type material" id="SECID0E6MAI"><title>Type material.</title><p>
            <bold>Holotype</bold>, ♂. VENEZUELA: Merida/ ULA. Biol.Res. LaCarbonerra/ 20km SE Azulita, 28.VI.1989/ 2300m, S.&amp;J. Peck/ Podocarp./ for. litter. 89-240 (<abbrev xmlns:xlink="http://www.w3.org/1999/xlink" content-type="institution" xlink:title="Museo del Instituto de Zoologia, UCV, Maracay, Venezuela" id="ABBRID0EHNAI" xlink:type="simple">MIZA</abbrev>). <bold>Paratype</bold> (1♀ <named-content xmlns:xlink="http://www.w3.org/1999/xlink" content-type="dwc:institutional_code" xlink:type="simple">USNM</named-content>). Same label as holotype.</p></tp:treatment-sec><tp:treatment-sec sec-type="etymology" id="SECID0ETNAI"><title>Etymology.</title><p>We dedicate this species to Jarmila and Stuart Peck who collected the type series. The specific epithet is a noun in apposition.</p></tp:treatment-sec><tp:treatment-sec sec-type="Differential diagnosis" id="SECID0EYNAI"><title>Differential diagnosis.</title><p>
            <italic><tp:taxon-name><tp:taxon-name-part taxon-name-part-type="genus" reg="Andersonoplatus">Andersonoplatus</tp:taxon-name-part> <tp:taxon-name-part taxon-name-part-type="species" reg="peck">peck</tp:taxon-name-part></tp:taxon-name></italic> is similar to <italic><tp:taxon-name><tp:taxon-name-part taxon-name-part-type="genus" reg="Andersonoplatus">A.</tp:taxon-name-part> <tp:taxon-name-part taxon-name-part-type="species" reg="baru">baru</tp:taxon-name-part></tp:taxon-name></italic> and can be differentiated from it based on the following characters: body 1.62–1.78 mm in length, light brown, vertex sparsely covered with setae; posterior sclerotization of vaginal palpi with straight sides; posterior sclerotization of tignum narrower than anterior. In <italic><tp:taxon-name><tp:taxon-name-part taxon-name-part-type="genus" reg="Andersonoplatus">A.</tp:taxon-name-part> <tp:taxon-name-part taxon-name-part-type="species" reg="baru">baru</tp:taxon-name-part></tp:taxon-name></italic> body is 3.39–3.40 mm, uniformly yellow, vertex densely covered with setae; posterior <!--PageBreak--><!--PageBreak--><!--PageBreak-->sclerotization of vaginal palpi with curved sides; posterior sclerotization of tignum wider than anterior.</p></tp:treatment-sec><tp:treatment-sec><!--Section generated to contain objects referenced in tp:taxon-treatment.--><fig id="F35" position="float" orientation="portrait"><label>Figure 35.</label><caption><p>
                <italic><tp:taxon-name><tp:taxon-name-part taxon-name-part-type="genus" reg="Andersonoplatus">Andersonoplatus</tp:taxon-name-part> <tp:taxon-name-part taxon-name-part-type="species" reg="saviniae">saviniae</tp:taxon-name-part></tp:taxon-name></italic>. <bold>A</bold> Median lobe of aedeagus, ventral and lateral views <bold>B</bold> Tignum <bold>C</bold> Spermatheca <bold>D</bold> Vaginal palpi.</p></caption><graphic xmlns:xlink="http://www.w3.org/1999/xlink" xlink:href="zookeys-744-079-g035.jpg" position="float" orientation="portrait" xlink:type="simple" id="oo_192445.jpg"/></fig></tp:treatment-sec></tp:taxon-treatment>
