# Supplementary material for: Andersonoplatus, a new, remarkable leaf litter inhabiting genus of Monoplatina (Coleoptera, Chrysomelidae, Galerucinae, Alticini)
Source: Zookeys. 2018 Mar 20;(744):79–138. doi: 10.3897/zookeys.744.22766 (PMC5904521; doi:10.3897/zookeys.744.22766)
Supplement: XML Treatment for Andersonoplatus rosalesi [file zookeys.744.22766-treatment15.xml]

<!DOCTYPE tp:taxon-treatment
  PUBLIC "-//TaxonX//DTD Taxonomic Treatment Publishing DTD v0 20100105//EN" "tax-treatment-NSO.dtd">
<tp:taxon-treatment xmlns:tp="http://www.plazi.org/taxpub"><tp:treatment-meta><kwd-group><label>Taxon classification</label><kwd><named-content xmlns:xlink="http://www.w3.org/1999/xlink" content-type="kingdom">Animalia</named-content></kwd><kwd><named-content xmlns:xlink="http://www.w3.org/1999/xlink" content-type="order">Coleoptera</named-content></kwd><kwd><named-content xmlns:xlink="http://www.w3.org/1999/xlink" content-type="family">Chrysomelidae</named-content></kwd></kwd-group><mixed-citation publication-type="journal"><person-group><name><surname>Linzmeier</surname><given-names>Adelita M.</given-names></name><name><surname>Konstantinov</surname><given-names>Alexander S.</given-names></name></person-group><article-title>
          <italic><tp:taxon-name><tp:taxon-name-part taxon-name-part-type="genus" reg="Andersonoplatus">Andersonoplatus</tp:taxon-name-part></tp:taxon-name></italic>, a new, remarkable leaf litter inhabiting genus of <tp:taxon-name><tp:taxon-name-part taxon-name-part-type="subtribe">Monoplatina</tp:taxon-name-part></tp:taxon-name> (<tp:taxon-name><tp:taxon-name-part taxon-name-part-type="order">Coleoptera</tp:taxon-name-part></tp:taxon-name>, <tp:taxon-name><tp:taxon-name-part taxon-name-part-type="family">Chrysomelidae</tp:taxon-name-part></tp:taxon-name>, <tp:taxon-name><tp:taxon-name-part taxon-name-part-type="subfamily">Galerucinae</tp:taxon-name-part></tp:taxon-name>, <tp:taxon-name><tp:taxon-name-part taxon-name-part-type="tribe">Alticini</tp:taxon-name-part></tp:taxon-name>)</article-title><source>Zookeys</source><day>20</day><month>3</month><year>2018</year><volume>2018</volume><issue>744</issue><fpage>79</fpage><lpage>138</lpage><pub-id pub-id-type="doi">10.3897/zookeys.744.22766</pub-id></mixed-citation></tp:treatment-meta><tp:nomenclature><tp:taxon-name>
            <tp:taxon-name-part taxon-name-part-type="genus" reg="Andersonoplatus">Andersonoplatus</tp:taxon-name-part>
            <tp:taxon-name-part taxon-name-part-type="species" reg="rosalesi">rosalesi</tp:taxon-name-part>
            <object-id xmlns:xlink="http://www.w3.org/1999/xlink" content-type="zoobank" xlink:type="simple">http://zoobank.org/231080EF-53DD-487D-9C3B-0D7F4C4C4A62</object-id>
          </tp:taxon-name><tp:taxon-status xmlns:xlink="http://www.w3.org/1999/xlink" xlink:type="simple">sp. n.</tp:taxon-status><xref ref-type="fig" rid="F30">Figs 30</xref><xref ref-type="fig" rid="F31">, 31</xref></tp:nomenclature><tp:treatment-sec sec-type="description" id="SECID0ETQAI"><title>Description.</title><p>Body length 2.05–2.16 mm, width 1.08–1.18 mm, shiny, pilose, with semi-erect hairs, moderately convex in lateral view. Color castaneous.</p><p>
            <italic>Head</italic> (Fig. <xref ref-type="fig" rid="F30">30D</xref>): slightly convex in lateral view, shiny, generally reticulated, with sparse pilosity. Frons and vertex forming nearly a 135° angle in lateral view. Antennal callus delimited from vertex by deep and slightly curved upward supracalinal sulcus. Antennal callus slightly raised, surface even, with no or two punctures, if bearing setae, they are short. Orbital sulcus shallow. Supraorbital sulcus absent. Suprafrontal and frontolateral sulci shallow. Frontogenal suture deep. Orbit narrow, as wide as transverse diameter of antennal socket. Interantennal space narrower than transverse diameter of eye and as wide as transverse diameter of antennal socket. Frontal ridge short and narrow. Antennae filiform; antennomeres III-XI similar in length, the last five antennomeres slightly wider than preceding ones.</p><fig id="F30" position="float" orientation="portrait"><label>Figure 30.</label><caption><p>
                <italic><tp:taxon-name><tp:taxon-name-part taxon-name-part-type="genus" reg="Andersonoplatus">Andersonoplatus</tp:taxon-name-part> <tp:taxon-name-part taxon-name-part-type="species" reg="rosalesi">rosalesi</tp:taxon-name-part></tp:taxon-name></italic>. <bold>A</bold> Habitus dorsal <bold>B</bold> Habitus lateral <bold>C</bold> Antenna <bold>D</bold> Head, frontal view <bold>E</bold> Hind leg.</p></caption><graphic xmlns:xlink="http://www.w3.org/1999/xlink" xlink:href="zookeys-744-079-g030.jpg" position="float" orientation="portrait" xlink:type="simple" id="oo_192439.jpg"/></fig><p>
            <italic>Thorax</italic>: pronotum (Fig. <xref ref-type="fig" rid="F30">30A, B</xref>) slightly trapezoidal, almost quadrate, narrower than elytra. Anterior margin wider than posterior, posterior margin slightly concave, lateral margin almost straight. Anterior angles pointed outwards. Surface reticulated, punctuated, pilose, densely covered with well-defined punctures, diameter of which larger than distance between punctures. Pronotal disc weakly raised. Scutellum rounded, shorter than wide. Prosternal intercoxal process narrow. Posterior end nearly twice as wide as middle. Elytra not fused. Elytral surface shiny, with white, semi-erect hairs, deeply punctate (Fig. <xref ref-type="fig" rid="F30">30A, B</xref>). Punctures forming nine striae, the ninth stria is overlapping marginal one. Interspaces very convex. Second and third striae reaching elytral base. Third and fourth striae merge at apical 2/3<sup>rd</sup>. Epipleura slightly convex, pilose, nearly vertical, slightly narrowed at elytral apex. Metafemur greatly enlarged, 1.10 times longer than metatibia. Claws appendiculate and long.</p><p>
            <italic>Male genitalia</italic> (Fig. <xref ref-type="fig" rid="F31">31A</xref>): ventral side flat apically, with longitudinal impression basally; apical denticle poorly developed, apex bent ventrally.</p><fig id="F31" position="float" orientation="portrait"><label>Figure 31.</label><caption><p>
                <italic><tp:taxon-name><tp:taxon-name-part taxon-name-part-type="genus" reg="Andersonoplatus">Andersonoplatus</tp:taxon-name-part> <tp:taxon-name-part taxon-name-part-type="species" reg="rosalesi">rosalesi</tp:taxon-name-part></tp:taxon-name></italic>. <bold>A</bold> Median lobe of aedeagus, ventral and lateral views <bold>B</bold> Vaginal palpi <bold>C</bold> Female abdomen, ventral view <bold>D</bold> Spermatheca <bold>E</bold> Tignum.</p></caption><graphic xmlns:xlink="http://www.w3.org/1999/xlink" xlink:href="zookeys-744-079-g031.jpg" position="float" orientation="portrait" xlink:type="simple" id="oo_192441.jpg"/></fig><p>
            <italic>Female genitalia</italic> (Fig. <xref ref-type="fig" rid="F31">31B–E</xref>): tignum long, narrow, slightly bent, with central canal; anterior sclerotization widening gradually with slightly curved sides and convex apex, posterior sclerotization poorly delineated, wide, wider than anterior (Fig. <xref ref-type="fig" rid="F31">31E</xref>). Vaginal palpi elongate, basally strongly sclerotized, each with approximately eight setae at apex (Fig. <xref ref-type="fig" rid="F31">31B</xref>). Palpi pointed at apex, enlarged at last third but thinned at apex, situated close together and merged anteriorly for more than half of their length. Spermatheca curved, with receptacle and pump not differentiated from each other, receptacle longer than pump. Apex of pump with spoon-like projection. Spermathecal duct short, widest at base, without coils, making long and narrow loop (Fig. <xref ref-type="fig" rid="F31">31D</xref>).</p><!--PageBreak--></tp:treatment-sec><tp:treatment-sec sec-type="type material" id="SECID0EPUAI"><title>Type material.</title><p>
            <bold>Holotype</bold>, ♂. VENEZUELA: Merida/ 34km N.W. Merida, Finca/ ‘Fundo La Trinidad’, 2350m/ <named-content xmlns:xlink="http://www.w3.org/1999/xlink" content-type="dwc:verbatimCoordinates" xlink:type="simple"><named-content content-type="geo-json" specific-use="{&#34;type&#34;:&#34;Point&#34;,&#34;coordinates&#34;:[-71.336667,8.616667]}" id="NCID0E1UAI" xlink:type="simple">08°37'00"N, 71°20'12"W</named-content></named-content>/ 22.V.1998-027C, R.Anderson/ montane forest litter (<abbrev xmlns:xlink="http://www.w3.org/1999/xlink" content-type="institution" xlink:title="Museo del Instituto de Zoologia, UCV, Maracay, Venezuela" id="ABBRID0E6UAI" xlink:type="simple">MIZA</abbrev>). <bold>Paratypes</bold> (5♂ <named-content xmlns:xlink="http://www.w3.org/1999/xlink" content-type="dwc:institutional_code" xlink:type="simple">USNM</named-content>, <named-content xmlns:xlink="http://www.w3.org/1999/xlink" content-type="dwc:institutional_code" xlink:type="simple">CMNC</named-content>, 1♀ <named-content xmlns:xlink="http://www.w3.org/1999/xlink" content-type="dwc:institutional_code" xlink:type="simple">USNM</named-content>). Same labels as holotype.</p></tp:treatment-sec><tp:treatment-sec sec-type="etymology" id="SECID0EVVAI"><title>Etymology.</title><p>We name this species after Carlos <tp:taxon-name><tp:taxon-name-part taxon-name-part-type="order">Rosales</tp:taxon-name-part></tp:taxon-name> of Museo del Instituto de Zoologia, UCV, Maracay, Venezuela, a fellow coleopterist who contributed greatly to our knowledge of beetles of Venezuela.</p></tp:treatment-sec><tp:treatment-sec sec-type="Differential diagnosis" id="SECID0EAWAI"><title>Differential diagnosis.</title><p>
            <italic><tp:taxon-name><tp:taxon-name-part taxon-name-part-type="genus" reg="Andersonoplatus">Andersonoplatus</tp:taxon-name-part> <tp:taxon-name-part taxon-name-part-type="species" reg="rosalesi">rosalesi</tp:taxon-name-part></tp:taxon-name></italic> is similar to <italic><tp:taxon-name><tp:taxon-name-part taxon-name-part-type="genus" reg="Andersonoplatus">A.</tp:taxon-name-part> <tp:taxon-name-part taxon-name-part-type="species" reg="andersoni">andersoni</tp:taxon-name-part></tp:taxon-name></italic>, <italic><tp:taxon-name><tp:taxon-name-part taxon-name-part-type="genus" reg="Andersonoplatus">A.</tp:taxon-name-part> <tp:taxon-name-part taxon-name-part-type="species" reg="flavus">flavus</tp:taxon-name-part></tp:taxon-name></italic> and <italic><tp:taxon-name><tp:taxon-name-part taxon-name-part-type="genus" reg="Andersonoplatus">A.</tp:taxon-name-part> <tp:taxon-name-part taxon-name-part-type="species" reg="sanare">sanare</tp:taxon-name-part></tp:taxon-name></italic> and can be separated from them based on the following characters: pronotal surface densely covered with well-defined punctures, diameter of which larger than distance between punctures (Fig. <xref ref-type="fig" rid="F30">30A</xref>) and second elytral stria reaching base of elytron (Fig. <xref ref-type="fig" rid="F30">30A</xref>).</p></tp:treatment-sec></tp:taxon-treatment>
