# Supplementary material for: Andersonoplatus, a new, remarkable leaf litter inhabiting genus of Monoplatina (Coleoptera, Chrysomelidae, Galerucinae, Alticini)
Source: Zookeys. 2018 Mar 20;(744):79–138. doi: 10.3897/zookeys.744.22766 (PMC5904521; doi:10.3897/zookeys.744.22766)
Supplement: XML Treatment for Andersonoplatus sanare [file zookeys.744.22766-treatment16.xml]

<!DOCTYPE tp:taxon-treatment
  PUBLIC "-//TaxonX//DTD Taxonomic Treatment Publishing DTD v0 20100105//EN" "tax-treatment-NSO.dtd">
<tp:taxon-treatment xmlns:tp="http://www.plazi.org/taxpub"><tp:treatment-meta><kwd-group><label>Taxon classification</label><kwd><named-content xmlns:xlink="http://www.w3.org/1999/xlink" content-type="kingdom">Animalia</named-content></kwd><kwd><named-content xmlns:xlink="http://www.w3.org/1999/xlink" content-type="order">Coleoptera</named-content></kwd><kwd><named-content xmlns:xlink="http://www.w3.org/1999/xlink" content-type="family">Chrysomelidae</named-content></kwd></kwd-group><mixed-citation publication-type="journal"><person-group><name><surname>Linzmeier</surname><given-names>Adelita M.</given-names></name><name><surname>Konstantinov</surname><given-names>Alexander S.</given-names></name></person-group><article-title>
          <italic><tp:taxon-name><tp:taxon-name-part taxon-name-part-type="genus" reg="Andersonoplatus">Andersonoplatus</tp:taxon-name-part></tp:taxon-name></italic>, a new, remarkable leaf litter inhabiting genus of <tp:taxon-name><tp:taxon-name-part taxon-name-part-type="subtribe">Monoplatina</tp:taxon-name-part></tp:taxon-name> (<tp:taxon-name><tp:taxon-name-part taxon-name-part-type="order">Coleoptera</tp:taxon-name-part></tp:taxon-name>, <tp:taxon-name><tp:taxon-name-part taxon-name-part-type="family">Chrysomelidae</tp:taxon-name-part></tp:taxon-name>, <tp:taxon-name><tp:taxon-name-part taxon-name-part-type="subfamily">Galerucinae</tp:taxon-name-part></tp:taxon-name>, <tp:taxon-name><tp:taxon-name-part taxon-name-part-type="tribe">Alticini</tp:taxon-name-part></tp:taxon-name>)</article-title><source>Zookeys</source><day>20</day><month>3</month><year>2018</year><volume>2018</volume><issue>744</issue><fpage>79</fpage><lpage>138</lpage><pub-id pub-id-type="doi">10.3897/zookeys.744.22766</pub-id></mixed-citation></tp:treatment-meta><tp:nomenclature><tp:taxon-name>
            <tp:taxon-name-part taxon-name-part-type="genus" reg="Andersonoplatus">Andersonoplatus</tp:taxon-name-part>
            <tp:taxon-name-part taxon-name-part-type="species" reg="sanare">sanare</tp:taxon-name-part>
            <object-id xmlns:xlink="http://www.w3.org/1999/xlink" content-type="zoobank" xlink:type="simple">http://zoobank.org/6D9402CE-5913-4160-B0CF-70F94EBEF0AC</object-id>
          </tp:taxon-name><tp:taxon-status xmlns:xlink="http://www.w3.org/1999/xlink" xlink:type="simple">sp. n.</tp:taxon-status><xref ref-type="fig" rid="F32">Figs 32</xref><xref ref-type="fig" rid="F33">, 33</xref><!--PageBreak--><!--PageBreak--></tp:nomenclature><tp:treatment-sec sec-type="description" id="SECID0EMZAI"><title>Description.</title><p>Body length 2.43–3.24 mm, width 1.24–1.59 mm, shiny, pilose, with semi-erect hairs, moderately convex in lateral view. Color light brown to dark brown.</p><p>
            <italic>Head</italic> (Fig. <xref ref-type="fig" rid="F32">32D</xref>): slightly convex in lateral view, generally reticulated, with sparse pilosity, gena slightly punctured. Frons and vertex forming nearly a 135° angle in lateral view. Antennal callus delineate from vertex by deep and curved supracalinal sulcus. Antennal callus slightly elevated above vertex, surface even, with no or two punctures, if bearing setae, they are short. Orbital sulcus deep. Supraorbital sulcus shallow. Supraorbital and supracallinal sulci not connected. Suprafrontal sulcus shallow. Frontolateral sulcus shallow. Frontogenal suture deep. Orbit wider than transverse diameter of antennal socket. Interantennal space narrower than transverse diameter of eye and as wide as transverse diameter of antennal socket. Frontal ridge short and narrow. Antenna filiform; last five antennomeres slightly wider than preceding ones; second antennomere shorter (Fig. <xref ref-type="fig" rid="F32">32C</xref>).</p><fig id="F32" position="float" orientation="portrait"><label>Figure 32.</label><caption><p>
                <italic><tp:taxon-name><tp:taxon-name-part taxon-name-part-type="genus" reg="Andersonoplatus">Andersonoplatus</tp:taxon-name-part> <tp:taxon-name-part taxon-name-part-type="species" reg="sanare">sanare</tp:taxon-name-part></tp:taxon-name></italic>. <bold>A</bold> Habitus dorsal <bold>B</bold> Habitus lateral <bold>C</bold> Antenna <bold>D</bold> Head, frontal view <bold>E</bold> Hind leg.</p></caption><graphic xmlns:xlink="http://www.w3.org/1999/xlink" xlink:href="zookeys-744-079-g032.jpg" position="float" orientation="portrait" xlink:type="simple" id="oo_192442.jpg"/></fig><p>
            <italic>Thorax</italic>: pronotum (Fig. <xref ref-type="fig" rid="F32">32A</xref>) much narrower than elytra. Anterior margin wider than posterior, posterior margin nearly straight, lateral margin slightly sinuated. Surface reticulated, slightly punctated, pilose, sparsely covered with variously defined punctures, diameter of which smaller than distance between punctures. Post basal impression absent in females. Pronotal disc weakly raised. Scutellum triangular, shorter than wide. Prosternal surface reticulated. Prosternal intercoxal process thin. Posterior end twice as wide as middle. Procoxae very close to each other. Elytra fused. Elytral surface shiny, with white, semi-erect hairs, punctate (Fig. <xref ref-type="fig" rid="F32">32A, B</xref>). Punctures forming nine striae, ninth stria almost merge with marginal one. Interspaces convex. Marginal line of elytra interrupted at base. Second and third striae not reaching elytral base. Epipleura slightly convex, nearly vertical, slightly narrowed at elytral apex. Metafemur greatly enlarged, 1.66 times longer than metatibia. Claws appendiculate and long (Fig. <xref ref-type="fig" rid="F32">32E</xref>).</p><!--PageBreak--><!--PageBreak--><!--PageBreak--><p>
            <italic>Male genitalia</italic> (Fig. <xref ref-type="fig" rid="F33">33A, B</xref>): ventral side convex and shiny, without longitudinal impression, slightly flattened at apex; apical denticle well developed, long in ventral view, apex slightly bent ventrally.</p><fig id="F33" position="float" orientation="portrait"><label>Figure 33.</label><caption><p>
                <italic><tp:taxon-name><tp:taxon-name-part taxon-name-part-type="genus" reg="Andersonoplatus">Andersonoplatus</tp:taxon-name-part> <tp:taxon-name-part taxon-name-part-type="species" reg="sanare">sanare</tp:taxon-name-part></tp:taxon-name></italic>. <bold>A</bold> Median lobe of aedeagus, ventral and lateral views <bold>B</bold> Median lobe of aedeagus, internal structures under compound microscope <bold>C</bold> Vaginal palpi <bold>D</bold> Tignum <bold>E</bold> Spermatheca.</p></caption><graphic xmlns:xlink="http://www.w3.org/1999/xlink" xlink:href="zookeys-744-079-g033.jpg" position="float" orientation="portrait" xlink:type="simple" id="oo_192443.jpg"/></fig><p>
            <italic>Female genitalia</italic> (Fig. <xref ref-type="fig" rid="F33">33C–E</xref>): tignum long, narrow, slightly bent, with central canal; anterior sclerotization widening gradually with slightly curved sides and convex apex, posterior sclerotization poorly delineated, narrow, as wide as anterior (Fig. <xref ref-type="fig" rid="F33">33D</xref>). Vaginal palpi elongate, basally strongly sclerotized, each with approximately eight setae at apex (Fig. <xref ref-type="fig" rid="F33">33C</xref>). Palpi pointed at apex, enlarged at last third but thinned at apex, situated close together and merged anteriorly for more than half of their length. Spermatheca curved, with receptacle and pump not differentiated from each other. Apex of pump with spoon-like projection. Spermathecal duct short, widest at base, without coils, making small loop (Fig. <xref ref-type="fig" rid="F33">33E</xref>).</p></tp:treatment-sec><tp:treatment-sec sec-type="type material" id="SECID0EQ4AI"><title>Type material.</title><p>
            <bold>Holotype</bold>, ♂. VENEZUELA: Lara/ P.N.Yacambu, 6.4km/ S.E. Sanare, 1850m/ <named-content xmlns:xlink="http://www.w3.org/1999/xlink" content-type="dwc:verbatimCoordinates" xlink:type="simple"><named-content content-type="geo-json" specific-use="{&#34;type&#34;:&#34;Point&#34;,&#34;coordinates&#34;:[-69.649167,9.697500]}" id="NCID0E24AI" xlink:type="simple">09°41'51"N, 69°38'57"W</named-content></named-content>/ 17.V.1998-014C/ R.Anderson, cloud for. Litter (<abbrev xmlns:xlink="http://www.w3.org/1999/xlink" content-type="institution" xlink:title="Museo del Instituto de Zoologia, UCV, Maracay, Venezuela" id="ABBRID0EA5AI" xlink:type="simple">MIZA</abbrev>). <bold>Paratypes</bold> (9♂ 12♀ <named-content xmlns:xlink="http://www.w3.org/1999/xlink" content-type="dwc:institutional_code" xlink:type="simple">USNM</named-content>). (5♂4♀ <named-content xmlns:xlink="http://www.w3.org/1999/xlink" content-type="dwc:institutional_code" xlink:type="simple">USNM</named-content>) Same label as holotype except: (1♂1♀ <named-content xmlns:xlink="http://www.w3.org/1999/xlink" content-type="dwc:institutional_code" xlink:type="simple">CMNC</named-content>) “014A”; (2♂6♀ <named-content xmlns:xlink="http://www.w3.org/1999/xlink" content-type="dwc:institutional_code" xlink:type="simple">USNM</named-content>) “014E”; (1♂1♀ <named-content xmlns:xlink="http://www.w3.org/1999/xlink" content-type="dwc:institutional_code" xlink:type="simple">CMNC</named-content>) “10.4km”, “1800m”, “013B”.</p></tp:treatment-sec><tp:treatment-sec sec-type="etymology" id="SECID0EA6AI"><title>Etymology.</title><p>The specific epithet is a noun in apposition based on the type locality.</p></tp:treatment-sec><tp:treatment-sec sec-type="Differential diagnosis" id="SECID0EF6AI"><title>Differential diagnosis.</title><p>
            <italic><tp:taxon-name><tp:taxon-name-part taxon-name-part-type="genus" reg="Andersonoplatus">Andersonoplatus</tp:taxon-name-part> <tp:taxon-name-part taxon-name-part-type="species" reg="sanare">sanare</tp:taxon-name-part></tp:taxon-name></italic> is similar to <italic><tp:taxon-name><tp:taxon-name-part taxon-name-part-type="genus" reg="Andersonoplatus">A.</tp:taxon-name-part> <tp:taxon-name-part taxon-name-part-type="species" reg="andersoni">andersoni</tp:taxon-name-part></tp:taxon-name></italic> but can be differentiated from it based on the following characters: ventral side of median lobe without longitudinal impression (Fig. <xref ref-type="fig" rid="F33">33A</xref>); spermathecal duct making relatively short loop (Fig. <xref ref-type="fig" rid="F33">33E</xref>).</p></tp:treatment-sec></tp:taxon-treatment>
