# Supplementary material for: Andersonoplatus, a new, remarkable leaf litter inhabiting genus of Monoplatina (Coleoptera, Chrysomelidae, Galerucinae, Alticini)
Source: Zookeys. 2018 Mar 20;(744):79–138. doi: 10.3897/zookeys.744.22766 (PMC5904521; doi:10.3897/zookeys.744.22766)
Supplement: XML Treatment for Andersonoplatus saviniae [file zookeys.744.22766-treatment17.xml]

<!DOCTYPE tp:taxon-treatment
  PUBLIC "-//TaxonX//DTD Taxonomic Treatment Publishing DTD v0 20100105//EN" "tax-treatment-NSO.dtd">
<tp:taxon-treatment xmlns:tp="http://www.plazi.org/taxpub"><tp:treatment-meta><kwd-group><label>Taxon classification</label><kwd><named-content xmlns:xlink="http://www.w3.org/1999/xlink" content-type="kingdom">Animalia</named-content></kwd><kwd><named-content xmlns:xlink="http://www.w3.org/1999/xlink" content-type="order">Coleoptera</named-content></kwd><kwd><named-content xmlns:xlink="http://www.w3.org/1999/xlink" content-type="family">Chrysomelidae</named-content></kwd></kwd-group><mixed-citation publication-type="journal"><person-group><name><surname>Linzmeier</surname><given-names>Adelita M.</given-names></name><name><surname>Konstantinov</surname><given-names>Alexander S.</given-names></name></person-group><article-title>
          <italic><tp:taxon-name><tp:taxon-name-part taxon-name-part-type="genus" reg="Andersonoplatus">Andersonoplatus</tp:taxon-name-part></tp:taxon-name></italic>, a new, remarkable leaf litter inhabiting genus of <tp:taxon-name><tp:taxon-name-part taxon-name-part-type="subtribe">Monoplatina</tp:taxon-name-part></tp:taxon-name> (<tp:taxon-name><tp:taxon-name-part taxon-name-part-type="order">Coleoptera</tp:taxon-name-part></tp:taxon-name>, <tp:taxon-name><tp:taxon-name-part taxon-name-part-type="family">Chrysomelidae</tp:taxon-name-part></tp:taxon-name>, <tp:taxon-name><tp:taxon-name-part taxon-name-part-type="subfamily">Galerucinae</tp:taxon-name-part></tp:taxon-name>, <tp:taxon-name><tp:taxon-name-part taxon-name-part-type="tribe">Alticini</tp:taxon-name-part></tp:taxon-name>)</article-title><source>Zookeys</source><day>20</day><month>3</month><year>2018</year><volume>2018</volume><issue>744</issue><fpage>79</fpage><lpage>138</lpage><pub-id pub-id-type="doi">10.3897/zookeys.744.22766</pub-id></mixed-citation></tp:treatment-meta><tp:nomenclature><tp:taxon-name>
            <tp:taxon-name-part taxon-name-part-type="genus" reg="Andersonoplatus">Andersonoplatus</tp:taxon-name-part>
            <tp:taxon-name-part taxon-name-part-type="species" reg="saviniae">saviniae</tp:taxon-name-part>
            <object-id xmlns:xlink="http://www.w3.org/1999/xlink" content-type="zoobank" xlink:type="simple">http://zoobank.org/C96450F3-D40D-4B4D-933F-831E522AB458</object-id>
          </tp:taxon-name><tp:taxon-status xmlns:xlink="http://www.w3.org/1999/xlink" xlink:type="simple">sp. n.</tp:taxon-status><xref ref-type="fig" rid="F34">Figs 34</xref><xref ref-type="fig" rid="F35">, 35</xref></tp:nomenclature><tp:treatment-sec sec-type="description" id="SECID0EZBBI"><title>Description.</title><p>Body length 2.54–3.02 mm, width 1.18–1.40 mm, shiny, pilose, with semi-erect hairs, flat in lateral view. Color light brown with elytra darker (almost always in males or with band in middle in females).</p><p>
            <italic>Head</italic> (Fig. <xref ref-type="fig" rid="F34">34D</xref>): slightly flat in lateral view, shiny, generally reticulated, with sparse pilosity. Vertex covered with large, poorly defined punctures. Frons and vertex almost at same level in lateral view. Antennal callus delimited from vertex by shallow and slightly inclined supracallinal sulcus; slightly raised above vertex; surface uneven, with more than two punctures, some of them bearing setae. Orbital and supraorbital sulci shallow, represented by punctures. Suprafrontal and frontolateral sulcus shallow. Frontogenal suture shallow. Orbit narrow, punctured, narrower than transverse diameter of antennal socket. Interantennal space narrower than transverse diameter of eye and transverse diameter of antennal socket separately. Frontal ridge short and narrow. Anterofrontal ridge short, relatively tall, oblique. Antenna filiform; the last five antennomeres slightly wider and shorter than preceding ones; second antennomere shortest; sixth antennomere as long as seventh (Fig. <xref ref-type="fig" rid="F34">34C</xref>).</p><fig id="F34" position="float" orientation="portrait"><label>Figure 34.</label><caption><p>
                <italic><tp:taxon-name><tp:taxon-name-part taxon-name-part-type="genus" reg="Andersonoplatus">Andersonoplatus</tp:taxon-name-part> <tp:taxon-name-part taxon-name-part-type="species" reg="saviniae">saviniae</tp:taxon-name-part></tp:taxon-name></italic>. <bold>A</bold> Habitus dorsal <bold>B</bold> Habitus lateral <bold>C</bold> Antenna <bold>D</bold> Head, frontal view <bold>E</bold> Hind leg.</p></caption><graphic xmlns:xlink="http://www.w3.org/1999/xlink" xlink:href="zookeys-744-079-g034.jpg" position="float" orientation="portrait" xlink:type="simple" id="oo_192444.jpg"/></fig><!--PageBreak--><!--PageBreak--><!--PageBreak--><p>
            <italic>Thorax</italic>: pronotum (Fig. <xref ref-type="fig" rid="F34">34A, B</xref>) narrower than elytra. Anterior margin wider than posterior, posterior margin slightly convex, lateral margin slightly sinuated. Anterior and posterior angles pointed outwards. Surface reticulated, punctured, pilose. Pronotal disc not raised. Scutellum triangular, wider than long. Prosternal surface reticulated. Prosternal intercoxal process thin. Posterior end twice as wide as middle. Procoxae very close to each other. Elytra weakly fused. Elytral surface shiny, pilose, with white, semi-erect hairs, punctate (Fig. <xref ref-type="fig" rid="F34">34A, B</xref>). Punctures forming nine striae, ninth stria almost merge with marginal one. Interspaces slightly convex. Distinct impression running on base of fifth and sixth striae. Second and third striae reaching elytral base. Epipleura nearly vertical. Metafemur greatly enlarged, 1.33 times longer than metatibia. Metatibia almost straight in lateral view, slightly curved in dorsal view. Claws simple and long (Fig. <xref ref-type="fig" rid="F34">34E</xref>).</p><p>
            <italic>Male genitalia</italic> (Fig. <xref ref-type="fig" rid="F35">35A</xref>): ventral side flat with shallow longitudinal impression interrupted in middle; apex bent ventrally, in lateral view nearly straight, apical denticle (in ventral view) shorter and less differentiated.</p><fig id="F35" position="float" orientation="portrait"><label>Figure 35.</label><caption><p>
                <italic><tp:taxon-name><tp:taxon-name-part taxon-name-part-type="genus" reg="Andersonoplatus">Andersonoplatus</tp:taxon-name-part> <tp:taxon-name-part taxon-name-part-type="species" reg="saviniae">saviniae</tp:taxon-name-part></tp:taxon-name></italic>. <bold>A</bold> Median lobe of aedeagus, ventral and lateral views <bold>B</bold> Tignum <bold>C</bold> Spermatheca <bold>D</bold> Vaginal palpi.</p></caption><graphic xmlns:xlink="http://www.w3.org/1999/xlink" xlink:href="zookeys-744-079-g035.jpg" position="float" orientation="portrait" xlink:type="simple" id="oo_192445.jpg"/></fig><p>
            <italic>Female genitalia</italic> (Fig. <xref ref-type="fig" rid="F35">35B–D</xref>): tignum long, narrow, slightly bent, with central canal; anterior sclerotization widening gradually with slightly curved sides and convex apex, posterior sclerotization poorly delineated, wide, wider than anterior (Fig. <xref ref-type="fig" rid="F35">35B</xref>). Vaginal palpi elongate, basally strongly sclerotized, each with approximately eight setae at apex (Fig. <xref ref-type="fig" rid="F35">35D</xref>). Palpi pointed at apex, enlarged at last third but thinned at apex, situated close together and merged anteriorly for more than half of their length. Spermatheca curved, with receptacle and pump not differentiated from each other, receptacle longer than pump. Apex of pump with spoon-like projection. Spermathecal duct short, widest at base, without coils, making loop (Fig. <xref ref-type="fig" rid="F35">35C</xref>).</p></tp:treatment-sec><tp:treatment-sec sec-type="type material" id="SECID0E2FBI"><title>Type material.</title><p>
            <bold>Holotype</bold>, ♂. VENEZUELA: Trujillo/ camino viejo a Trujillo, Paramo/ La Cristalina, km 9.7, 2400m/<named-content xmlns:xlink="http://www.w3.org/1999/xlink" content-type="dwc:verbatimCoordinates" xlink:type="simple"><named-content content-type="geo-json" specific-use="{&#34;type&#34;:&#34;Point&#34;,&#34;coordinates&#34;:[-70.297500,9.355833]}" id="NCID0EJGBI" xlink:type="simple">09°21'21"N, 70°17'51"W</named-content></named-content>/ 20.V.1998-022A/ R.Anderson, elfin for. Litter (<abbrev xmlns:xlink="http://www.w3.org/1999/xlink" content-type="institution" xlink:title="Museo del Instituto de Zoologia, UCV, Maracay, Venezuela" id="ABBRID0EOGBI" xlink:type="simple">MIZA</abbrev>). <bold>Paratypes</bold> (3♂ 3♀ <named-content xmlns:xlink="http://www.w3.org/1999/xlink" content-type="dwc:institutional_code" xlink:type="simple">USNM</named-content>). Same label as holotype except: (1♂1♀ <named-content xmlns:xlink="http://www.w3.org/1999/xlink" content-type="dwc:institutional_code" xlink:type="simple">CMNC</named-content>) “022E”; (2♂ <named-content xmlns:xlink="http://www.w3.org/1999/xlink" content-type="dwc:institutional_code" xlink:type="simple">USNM</named-content>) “022F”; (2♀ <named-content xmlns:xlink="http://www.w3.org/1999/xlink" content-type="dwc:institutional_code" xlink:type="simple">USNM</named-content>) “022J”.</p></tp:treatment-sec><tp:treatment-sec sec-type="etymology" id="SECID0EJHBI"><title>Etymology.</title><p>We name this species after Vilma Savini of Museo del Instituto de Zoologia, UCV, Maracay, Venezuela, a fellow coleopterist who contributed greatly to our knowledge of beetles of Venezuela.</p></tp:treatment-sec><tp:treatment-sec sec-type="Differential diagnosis" id="SECID0EOHBI"><title>Differential diagnosis.</title><p>
            <italic><tp:taxon-name><tp:taxon-name-part taxon-name-part-type="genus" reg="Andersonoplatus">Andersonoplatus</tp:taxon-name-part> <tp:taxon-name-part taxon-name-part-type="species" reg="saviniae">saviniae</tp:taxon-name-part></tp:taxon-name></italic> is similar to <italic><tp:taxon-name><tp:taxon-name-part taxon-name-part-type="genus" reg="Andersonoplatus">A.</tp:taxon-name-part> <tp:taxon-name-part taxon-name-part-type="species" reg="lagunanegra">lagunanegra</tp:taxon-name-part></tp:taxon-name></italic> and can be differentiated from it based on the following characters: sixth antennomere as long as seventh (Fig. <xref ref-type="fig" rid="F34">34C</xref>); aedeagus in lateral view nearly straight, apical denticle (in ventral view) shorter and less differentiated (Fig. <xref ref-type="fig" rid="F35">35A</xref>).</p><sec sec-type="Key to Andersonoplatus species" id="SECID0ESIBI"><title>Key to <italic><tp:taxon-name><tp:taxon-name-part taxon-name-part-type="genus" reg="Andersonoplatus">Andersonoplatus</tp:taxon-name-part></tp:taxon-name></italic> species</title><table-wrap content-type="key" position="anchor" orientation="portrait"><table id="TID0ECQBG" rules="all"><tbody><tr><td rowspan="1" colspan="1">1</td><td rowspan="1" colspan="1">Surface of antennal calli uneven, with more than two punctures, some of them bearing long setae</td><td rowspan="1" colspan="1">
                      <bold>2</bold>
                    </td></tr><tr><td rowspan="1" colspan="1">–</td><td rowspan="1" colspan="1">Surface of antennal calli even, with no or two punctures, if bearing setae, they are short</td><td rowspan="1" colspan="1">
                      <bold>8</bold>
                    </td></tr><!--PageBreak--><tr><td rowspan="1" colspan="1">2</td><td rowspan="1" colspan="1">Elytral striae well recognized, often placed in grooves making interspaces convex</td><td rowspan="1" colspan="1">
                      <bold>3</bold>
                    </td></tr><tr><td rowspan="1" colspan="1">–</td><td rowspan="1" colspan="1">Elytral striae poorly recognized, punctures not in grooves making, interspaces flat</td><td rowspan="1" colspan="1">
                      <bold>7</bold>
                    </td></tr><tr><td rowspan="1" colspan="1">3</td><td rowspan="1" colspan="1">Supracallinal sulcus sharply delimited</td><td rowspan="1" colspan="1">
                      <bold>4</bold>
                    </td></tr><tr><td rowspan="1" colspan="1">–</td><td rowspan="1" colspan="1">Supracallinal sulcus poorly delimited</td><td rowspan="1" colspan="1">
                      <bold>5</bold>
                    </td></tr><tr><td rowspan="1" colspan="1">4</td><td rowspan="1" colspan="1">Body 1.62–1.78 mm in length, light brown, vertex sparsely covered with setae. Posterior sclerotization of vaginal palpi with straight sides. Posterior sclerotization of tignum narrower than anterior</td><td rowspan="1" colspan="1">
                      <bold><italic><tp:taxon-name><tp:taxon-name-part taxon-name-part-type="genus" reg="Andersonoplatus">Andersonoplatus</tp:taxon-name-part> <tp:taxon-name-part taxon-name-part-type="species" reg="peck">peck</tp:taxon-name-part></tp:taxon-name></italic></bold>
                    </td></tr><tr><td rowspan="1" colspan="1">–</td><td rowspan="1" colspan="1">Body 3.39–3.40 mm, uniformly yellowish, vertex densely covered with setae. Posterior sclerotization of vaginal palpi with curved sides. Posterior sclerotization of tignum wider than anterior</td><td rowspan="1" colspan="1">
                      <bold><italic><tp:taxon-name><tp:taxon-name-part taxon-name-part-type="genus" reg="Andersonoplatus">Andersonoplatus</tp:taxon-name-part> <tp:taxon-name-part taxon-name-part-type="species" reg="baru">baru</tp:taxon-name-part></tp:taxon-name></italic></bold>
                    </td></tr><tr><td rowspan="1" colspan="1">5</td><td rowspan="1" colspan="1">Vertex with coarse transverse wrinkles most evident near orbital sulci (Fig. <xref ref-type="fig" rid="F19">19D</xref>). Anterolateral callosity of pronotum long curved denticle-like (Fig. <xref ref-type="fig" rid="F19">19A</xref>). Body dark in color (Fig. <xref ref-type="fig" rid="F19">19A</xref>)</td><td rowspan="1" colspan="1">
                      <bold><italic><tp:taxon-name><tp:taxon-name-part taxon-name-part-type="genus" reg="Andersonoplatus">Andersonoplatus</tp:taxon-name-part> <tp:taxon-name-part taxon-name-part-type="species" reg="merga">merga</tp:taxon-name-part></tp:taxon-name></italic></bold>
                    </td></tr><tr><td rowspan="1" colspan="1">–</td><td rowspan="1" colspan="1">Vertex without coarse transverse wrinkles near orbital sulci (Fig. <xref ref-type="fig" rid="F17">17B</xref>). Anterolateral callosity of pronotum short, not denticle-like (Fig. <xref ref-type="fig" rid="F17">17A</xref>). Body lighter in color (Fig. <xref ref-type="fig" rid="F17">17A</xref>)</td><td rowspan="1" colspan="1">
                      <bold>6</bold>
                    </td></tr><tr><td rowspan="1" colspan="1">6</td><td rowspan="1" colspan="1">Vaginal palpi separated on one third of their length (Fig. <xref ref-type="fig" rid="F18">18C</xref>). Posterior sclerotization of vaginal palpi concave on side (Fig. <xref ref-type="fig" rid="F18">18C</xref>). Anterior end of tignum narrow (Fig. <xref ref-type="fig" rid="F18">18B</xref>)</td><td rowspan="1" colspan="1">
                      <bold><italic><tp:taxon-name><tp:taxon-name-part taxon-name-part-type="genus" reg="Andersonoplatus">Andersonoplatus</tp:taxon-name-part> <tp:taxon-name-part taxon-name-part-type="species" reg="macubaji">macubaji</tp:taxon-name-part></tp:taxon-name></italic></bold>
                    </td></tr><tr><td rowspan="1" colspan="1">–</td><td rowspan="1" colspan="1">Vaginal palpi separated on more than one third of their length (Fig. <xref ref-type="fig" rid="F22">22B</xref>). Posterior sclerotization of vaginal palpi slightly curved on side (Fig. <xref ref-type="fig" rid="F22">22B</xref>). Anterior end of tignum relatively wide (Fig. <xref ref-type="fig" rid="F22">22A</xref>)</td><td rowspan="1" colspan="1">
                      <bold><italic><tp:taxon-name><tp:taxon-name-part taxon-name-part-type="genus" reg="Andersonoplatus">Andersonoplatus</tp:taxon-name-part> <tp:taxon-name-part taxon-name-part-type="species" reg="merida">merida</tp:taxon-name-part></tp:taxon-name></italic></bold>
                    </td></tr><tr><td rowspan="1" colspan="1">7</td><td rowspan="1" colspan="1">Sixth antennomere much smaller than seventh (Fig. <xref ref-type="fig" rid="F15">15C</xref>). Aedeagus in lateral view strongly curved, apical denticle (in ventral view) longer and better pronounced (Fig. <xref ref-type="fig" rid="F16">16A</xref>)</td><td rowspan="1" colspan="1">
                      <bold><italic><tp:taxon-name><tp:taxon-name-part taxon-name-part-type="genus" reg="Andersonoplatus">Andersonoplatus</tp:taxon-name-part> <tp:taxon-name-part taxon-name-part-type="species" reg="lagunanegra">lagunanegra</tp:taxon-name-part></tp:taxon-name></italic></bold>
                    </td></tr><tr><td rowspan="1" colspan="1">–</td><td rowspan="1" colspan="1">Sixth antennomere as long as seventh (Fig. <xref ref-type="fig" rid="F34">34C</xref>). Aedeagus in lateral view nearly straight, apical denticle (in ventral view) shorter and less differentiated (Fig. <xref ref-type="fig" rid="F35">35A</xref>)</td><td rowspan="1" colspan="1">
                      <bold><italic><tp:taxon-name><tp:taxon-name-part taxon-name-part-type="genus" reg="Andersonoplatus">Andersonoplatus</tp:taxon-name-part> <tp:taxon-name-part taxon-name-part-type="species" reg="saviniae">saviniae</tp:taxon-name-part></tp:taxon-name></italic></bold>
                    </td></tr><tr><td rowspan="1" colspan="1">8</td><td rowspan="1" colspan="1">Elytral interspaces flat</td><td rowspan="1" colspan="1">
                      <bold>9</bold>
                    </td></tr><tr><td rowspan="1" colspan="1">–</td><td rowspan="1" colspan="1">Elytral interspaces convex</td><td rowspan="1" colspan="1">
                      <bold>11</bold>
                    </td></tr><tr><td rowspan="1" colspan="1">9</td><td rowspan="1" colspan="1">Eyes small, with nearly 12 large ommatidia (Fig. <xref ref-type="fig" rid="F23">23B, D</xref>). Pronotum comparatively narrow (Fig. <xref ref-type="fig" rid="F23">23A</xref>). Apical denticle of male genitalia well developed, narrow (Fig. <xref ref-type="fig" rid="F24">24A</xref>)</td><td rowspan="1" colspan="1">
                      <bold><italic><tp:taxon-name><tp:taxon-name-part taxon-name-part-type="genus" reg="Andersonoplatus">Andersonoplatus</tp:taxon-name-part> <tp:taxon-name-part taxon-name-part-type="species" reg="microoculus">microoculus</tp:taxon-name-part></tp:taxon-name></italic></bold>
                    </td></tr><tr><td rowspan="1" colspan="1">–</td><td rowspan="1" colspan="1">Eyes large, with more than 20, small ommatidia (Figs <xref ref-type="fig" rid="F7">7D</xref>, <xref ref-type="fig" rid="F12">12 D</xref>). Pronotum comparatively wide (Figs <xref ref-type="fig" rid="F7">7A</xref>, <xref ref-type="fig" rid="F12">12A</xref>). Apical denticle of male genitalia absent, poorly developed (Fig. <xref ref-type="fig" rid="F8">8A</xref>), or very wide (Fig. <xref ref-type="fig" rid="F13">13F</xref>)</td><td rowspan="1" colspan="1">
                      <bold>10</bold>
                    </td></tr><tr><td rowspan="1" colspan="1">10</td><td rowspan="1" colspan="1">Supracallinal sulci well developed, deep (Fig. <xref ref-type="fig" rid="F7">7D</xref>). Apex of median lobe of aedeagus bent ventrally in lateral view (Fig. <xref ref-type="fig" rid="F8">8A</xref>)</td><td rowspan="1" colspan="1">
                      <bold><italic><tp:taxon-name><tp:taxon-name-part taxon-name-part-type="genus" reg="Andersonoplatus">Andersonoplatus</tp:taxon-name-part> <tp:taxon-name-part taxon-name-part-type="species" reg="castaneus">castaneus</tp:taxon-name-part></tp:taxon-name></italic></bold>
                    </td></tr><tr><td rowspan="1" colspan="1">–</td><td rowspan="1" colspan="1">Supracallinal sulci poorly developed, barely perceptible (Fig. <xref ref-type="fig" rid="F12">12D</xref>). Apex of median lobe of aedeagus straight in lateral view (Fig. <xref ref-type="fig" rid="F13">13F</xref>)</td><td rowspan="1" colspan="1">
                      <bold><italic><tp:taxon-name><tp:taxon-name-part taxon-name-part-type="genus" reg="Andersonoplatus">Andersonoplatus</tp:taxon-name-part> <tp:taxon-name-part taxon-name-part-type="species" reg="jolyi">jolyi</tp:taxon-name-part></tp:taxon-name></italic></bold>
                    </td></tr><!--PageBreak--><tr><td rowspan="1" colspan="1">11</td><td rowspan="1" colspan="1">Pronotal surface shiny, lacking punctures (Fig. <xref ref-type="fig" rid="F14">14A, B, E</xref>). Ventral side of median lobe of aedeagus flat with low longitudinal ridge apically (Fig. <xref ref-type="fig" rid="F14">14D</xref>)</td><td rowspan="1" colspan="1">
                      <bold><italic><tp:taxon-name><tp:taxon-name-part taxon-name-part-type="genus" reg="Andersonoplatus">Andersonoplatus</tp:taxon-name-part> <tp:taxon-name-part taxon-name-part-type="species" reg="laculata">laculata</tp:taxon-name-part></tp:taxon-name></italic></bold>
                    </td></tr><tr><td rowspan="1" colspan="1">–</td><td rowspan="1" colspan="1">Pronotal surface dull, covered with punctures (e.g., Fig. <xref ref-type="fig" rid="F2">2A</xref>). Ventral side of median lobe of aedeagus variously shaped but always without longitudinal ridge (e.g., Fig. <xref ref-type="fig" rid="F1">1F</xref>)</td><td rowspan="1" colspan="1">
                      <bold>12</bold>
                    </td></tr><tr><td rowspan="1" colspan="1">12</td><td rowspan="1" colspan="1">Pronotal surface uneven, covered with relatively large but poorly defined punctures (Fig. <xref ref-type="fig" rid="F5">5A</xref>). Median lobe of aedeagus ventrally with two ridges and deep groove between them (Fig. <xref ref-type="fig" rid="F6">6D</xref>)</td><td rowspan="1" colspan="1">
                      <bold><italic><tp:taxon-name><tp:taxon-name-part taxon-name-part-type="genus" reg="Andersonoplatus">Andersonoplatus</tp:taxon-name-part> <tp:taxon-name-part taxon-name-part-type="species" reg="bechyneorum">bechyneorum</tp:taxon-name-part></tp:taxon-name></italic></bold>
                    </td></tr><tr><td rowspan="1" colspan="1"/><td rowspan="1" colspan="1">Pronotal surface even, covered with moderately sized well defined punctures (e.g., Fig. <xref ref-type="fig" rid="F30">30A</xref>). Median lobe of aedeagus ventrally without ridges and deep grove between them (e.g., Fig. <xref ref-type="fig" rid="F1">1F</xref>)</td><td rowspan="1" colspan="1">
                      <bold>13</bold>
                    </td></tr><tr><td rowspan="1" colspan="1">13</td><td rowspan="1" colspan="1">Pronotal surface densely covered with well-defined punctures, diameter of which larger than distance between punctures (Fig. <xref ref-type="fig" rid="F30">30A</xref>). Second elytral stria reaching base of elytron (Fig. <xref ref-type="fig" rid="F30">30A</xref>)</td><td rowspan="1" colspan="1">
                      <bold><italic><tp:taxon-name><tp:taxon-name-part taxon-name-part-type="genus" reg="Andersonoplatus">Andersonoplatus</tp:taxon-name-part> <tp:taxon-name-part taxon-name-part-type="species" reg="rosalesi">rosalesi</tp:taxon-name-part></tp:taxon-name></italic></bold>
                    </td></tr><tr><td rowspan="1" colspan="1">–</td><td rowspan="1" colspan="1">Pronotal surface sparsely covered with variously defined punctures, diameter of which smaller than distance between punctures (e.g., Fig. <xref ref-type="fig" rid="F32">32A</xref>). Second elytral stria not reaching base of elytron (e.g., Fig. <xref ref-type="fig" rid="F32">32A</xref>)</td><td rowspan="1" colspan="1">
                      <bold>14</bold>
                    </td></tr><tr><td rowspan="1" colspan="1">14</td><td rowspan="1" colspan="1">Body yellow (Fig. <xref ref-type="fig" rid="F10">10A, B</xref>)</td><td rowspan="1" colspan="1">
                      <bold><italic><tp:taxon-name><tp:taxon-name-part taxon-name-part-type="genus" reg="Andersonoplatus">Andersonoplatus</tp:taxon-name-part> <tp:taxon-name-part taxon-name-part-type="species" reg="flavus">flavus</tp:taxon-name-part></tp:taxon-name></italic></bold>
                    </td></tr><tr><td rowspan="1" colspan="1">–</td><td rowspan="1" colspan="1">Body brown (Figs <xref ref-type="fig" rid="F1">1A, B</xref>, <xref ref-type="fig" rid="F32">32A, B</xref>)</td><td rowspan="1" colspan="1">15</td></tr><tr><td rowspan="1" colspan="1">15</td><td rowspan="1" colspan="1">Ventral side of median lobe with shallow longitudinal impression, bottom of which covered with transverse wrinkles (Fig. <xref ref-type="fig" rid="F2">2F</xref>). Spermathecal duct making relatively long loop (Fig. <xref ref-type="fig" rid="F2">2E</xref>)</td><td rowspan="1" colspan="1">
                      <bold><italic><tp:taxon-name><tp:taxon-name-part taxon-name-part-type="genus" reg="Andersonoplatus">Andersonoplatus</tp:taxon-name-part> <tp:taxon-name-part taxon-name-part-type="species" reg="andersoni">andersoni</tp:taxon-name-part></tp:taxon-name></italic></bold>
                    </td></tr><tr><td rowspan="1" colspan="1">–</td><td rowspan="1" colspan="1">Ventral side of median lobe without longitudinal impression (Fig. <xref ref-type="fig" rid="F33">33A</xref>). Spermathecal duct making relatively short loop (Fig. <xref ref-type="fig" rid="F33">33E</xref>)</td><td rowspan="1" colspan="1">
                      <bold><italic><tp:taxon-name><tp:taxon-name-part taxon-name-part-type="genus" reg="Andersonoplatus">Andersonoplatus</tp:taxon-name-part> <tp:taxon-name-part taxon-name-part-type="species" reg="sanare">sanare</tp:taxon-name-part></tp:taxon-name></italic></bold>
                    </td></tr></tbody></table></table-wrap></sec></tp:treatment-sec><tp:treatment-sec><!--Section generated to contain objects referenced in tp:taxon-treatment.--><fig id="F19" position="float" orientation="portrait"><label>Figure 19.</label><caption><p>
                <italic><tp:taxon-name><tp:taxon-name-part taxon-name-part-type="genus" reg="Andersonoplatus">Andersonoplatus</tp:taxon-name-part> <tp:taxon-name-part taxon-name-part-type="species" reg="merga">merga</tp:taxon-name-part></tp:taxon-name></italic>. <bold>A</bold> Habitus dorsal <bold>B</bold> Habitus lateral <bold>C</bold> Antenna <bold>D</bold> Head, frontal view <bold>E</bold> Hind leg.</p></caption><graphic xmlns:xlink="http://www.w3.org/1999/xlink" xlink:href="zookeys-744-079-g019.jpg" position="float" orientation="portrait" xlink:type="simple" id="oo_192428.jpg"/></fig><fig id="F17" position="float" orientation="portrait"><label>Figure 17.</label><caption><p>
                <italic><tp:taxon-name><tp:taxon-name-part taxon-name-part-type="genus" reg="Andersonoplatus">Andersonoplatus</tp:taxon-name-part> <tp:taxon-name-part taxon-name-part-type="species" reg="macubaji">macubaji</tp:taxon-name-part></tp:taxon-name></italic>. <bold>A</bold> Habitus dorsal <bold>B</bold> Habitus lateral <bold>C</bold> Antenna <bold>D</bold> Head, frontal view <bold>E</bold> Hind leg.</p></caption><graphic xmlns:xlink="http://www.w3.org/1999/xlink" xlink:href="zookeys-744-079-g017.jpg" position="float" orientation="portrait" xlink:type="simple" id="oo_192426.jpg"/></fig><fig id="F18" position="float" orientation="portrait"><label>Figure 18.</label><caption><p>
                <italic><tp:taxon-name><tp:taxon-name-part taxon-name-part-type="genus" reg="Andersonoplatus">Andersonoplatus</tp:taxon-name-part> <tp:taxon-name-part taxon-name-part-type="species" reg="macubaji">macubaji</tp:taxon-name-part></tp:taxon-name></italic>. <bold>A</bold> Spermatheca <bold>B</bold> Tignum <bold>C</bold> Vaginal palpi.</p></caption><graphic xmlns:xlink="http://www.w3.org/1999/xlink" xlink:href="zookeys-744-079-g018.jpg" position="float" orientation="portrait" xlink:type="simple" id="oo_192427.jpg"/></fig><fig id="F22" position="float" orientation="portrait"><label>Figure 22.</label><caption><p>
                <italic><tp:taxon-name><tp:taxon-name-part taxon-name-part-type="genus" reg="Andersonoplatus">Andersonoplatus</tp:taxon-name-part> <tp:taxon-name-part taxon-name-part-type="species" reg="merida">merida</tp:taxon-name-part></tp:taxon-name></italic>. <bold>A</bold> Tignum <bold>B</bold> Vaginal palpi <bold>C</bold> Spermatheca <bold>D</bold> Female abdomen, ventral view <bold>E</bold> Last abdominal tergite of female <bold>F</bold> Median lobe of aedeagus, ventral and lateral views.</p></caption><graphic xmlns:xlink="http://www.w3.org/1999/xlink" xlink:href="zookeys-744-079-g022.jpg" position="float" orientation="portrait" xlink:type="simple" id="oo_192431.jpg"/></fig><fig id="F15" position="float" orientation="portrait"><label>Figure 15.</label><caption><p>
                <italic><tp:taxon-name><tp:taxon-name-part taxon-name-part-type="genus" reg="Andersonoplatus">Andersonoplatus</tp:taxon-name-part> <tp:taxon-name-part taxon-name-part-type="species" reg="lagunanegra">lagunanegra</tp:taxon-name-part></tp:taxon-name></italic>. <bold>A</bold> Habitus dorsal <bold>B</bold> Habitus lateral <bold>C</bold> Antenna <bold>D</bold> Head, frontal view <bold>E</bold> Hind leg.</p></caption><graphic xmlns:xlink="http://www.w3.org/1999/xlink" xlink:href="zookeys-744-079-g015.jpg" position="float" orientation="portrait" xlink:type="simple" id="oo_192424.jpg"/></fig><fig id="F16" position="float" orientation="portrait"><label>Figure 16.</label><caption><p>
                <italic><tp:taxon-name><tp:taxon-name-part taxon-name-part-type="genus" reg="Andersonoplatus">Andersonoplatus</tp:taxon-name-part> <tp:taxon-name-part taxon-name-part-type="species" reg="lagunanegra">lagunanegra</tp:taxon-name-part></tp:taxon-name></italic>. <bold>A</bold> Median lobe of aedeagus, ventral and lateral views <bold>B</bold> Tignum <bold>C</bold> Vaginal palpi <bold>D</bold> Female abdomen, ventral view <bold>E</bold> Gut <bold>F</bold> Last abdominal tergite of female <bold>G</bold> Spermatheca.</p></caption><graphic xmlns:xlink="http://www.w3.org/1999/xlink" xlink:href="zookeys-744-079-g016.jpg" position="float" orientation="portrait" xlink:type="simple" id="oo_192425.jpg"/></fig><fig id="F23" position="float" orientation="portrait"><label>Figure 23.</label><caption><p>
                <italic><tp:taxon-name><tp:taxon-name-part taxon-name-part-type="genus" reg="Andersonoplatus">Andersonoplatus</tp:taxon-name-part> <tp:taxon-name-part taxon-name-part-type="species" reg="microoculus">microoculus</tp:taxon-name-part></tp:taxon-name></italic>. <bold>A</bold> Habitus dorsal <bold>B</bold> Habitus lateral <bold>C</bold> Antenna <bold>D</bold> Head, frontal view <bold>E</bold> Hind leg.</p></caption><graphic xmlns:xlink="http://www.w3.org/1999/xlink" xlink:href="zookeys-744-079-g023.jpg" position="float" orientation="portrait" xlink:type="simple" id="oo_192432.jpg"/></fig><fig id="F24" position="float" orientation="portrait"><label>Figure 24.</label><caption><p>
                <italic><tp:taxon-name><tp:taxon-name-part taxon-name-part-type="genus" reg="Andersonoplatus">Andersonoplatus</tp:taxon-name-part> <tp:taxon-name-part taxon-name-part-type="species" reg="microoculus">microoculus</tp:taxon-name-part></tp:taxon-name></italic>. <bold>A</bold> Median lobe of aedeagus, ventral and lateral views <bold>B</bold> Tignum <bold>C</bold> Spermatheca <bold>D</bold> Last abdominal tergite of female <bold>E</bold> Vaginal palpi.</p></caption><graphic xmlns:xlink="http://www.w3.org/1999/xlink" xlink:href="zookeys-744-079-g024.jpg" position="float" orientation="portrait" xlink:type="simple" id="oo_192433.jpg"/></fig><fig id="F7" position="float" orientation="portrait"><label>Figure 7.</label><caption><p>
                <italic><tp:taxon-name><tp:taxon-name-part taxon-name-part-type="genus" reg="Andersonoplatus">Andersonoplatus</tp:taxon-name-part> <tp:taxon-name-part taxon-name-part-type="species" reg="castaneus">castaneus</tp:taxon-name-part></tp:taxon-name></italic>. <bold>A</bold> Habitus dorsal <bold>B</bold> Habitus lateral <bold>C</bold> Antenna <bold>D</bold> Head, frontal view <bold>E</bold> Hind leg.</p></caption><graphic xmlns:xlink="http://www.w3.org/1999/xlink" xlink:href="zookeys-744-079-g007.jpg" position="float" orientation="portrait" xlink:type="simple" id="oo_192416.jpg"/></fig><fig id="F12" position="float" orientation="portrait"><label>Figure 12.</label><caption><p>
                <italic><tp:taxon-name><tp:taxon-name-part taxon-name-part-type="genus" reg="Andersonoplatus">Andersonoplatus</tp:taxon-name-part> <tp:taxon-name-part taxon-name-part-type="species" reg="jolyi">jolyi</tp:taxon-name-part></tp:taxon-name></italic>. <bold>A</bold> Habitus dorsal <bold>B</bold> Habitus lateral <bold>C</bold> Antenna <bold>D</bold> Head, frontal view <bold>E</bold> Hind leg.</p></caption><graphic xmlns:xlink="http://www.w3.org/1999/xlink" xlink:href="zookeys-744-079-g012.jpg" position="float" orientation="portrait" xlink:type="simple" id="oo_192421.jpg"/></fig><fig id="F8" position="float" orientation="portrait"><label>Figure 8.</label><caption><p>
                <italic><tp:taxon-name><tp:taxon-name-part taxon-name-part-type="genus" reg="Andersonoplatus">Andersonoplatus</tp:taxon-name-part> <tp:taxon-name-part taxon-name-part-type="species" reg="castaneus">castaneus</tp:taxon-name-part></tp:taxon-name></italic>. <bold>A</bold> Median lobe of aedeagus, ventral and lateral views <bold>B</bold> Tignum <bold>C</bold> Vaginal palpi <bold>D</bold> Last abdominal tergite of female <bold>E</bold> Spermatheca <bold>F</bold> Last abdominal sternite of female <bold>G</bold> Female genitalia, ventral view.</p></caption><graphic xmlns:xlink="http://www.w3.org/1999/xlink" xlink:href="zookeys-744-079-g008.jpg" position="float" orientation="portrait" xlink:type="simple" id="oo_192417.jpg"/></fig><fig id="F13" position="float" orientation="portrait"><label>Figure 13.</label><caption><p>
                <italic><tp:taxon-name><tp:taxon-name-part taxon-name-part-type="genus" reg="Andersonoplatus">Andersonoplatus</tp:taxon-name-part> <tp:taxon-name-part taxon-name-part-type="species" reg="jolyi">jolyi</tp:taxon-name-part></tp:taxon-name></italic>. <bold>A</bold> Tignum <bold>B</bold> Vaginal palpi <bold>C</bold> Spermatheca <bold>D</bold> Last abdominal tergite of female <bold>E</bold> Last abdominal sternite of female <bold>F</bold> Median lobe of aedeagus, ventral and lateral views.</p></caption><graphic xmlns:xlink="http://www.w3.org/1999/xlink" xlink:href="zookeys-744-079-g013.jpg" position="float" orientation="portrait" xlink:type="simple" id="oo_192422.jpg"/></fig><fig id="F14" position="float" orientation="portrait"><label>Figure 14.</label><caption><p>
                <italic><tp:taxon-name><tp:taxon-name-part taxon-name-part-type="genus" reg="Andersonoplatus">Andersonoplatus</tp:taxon-name-part> <tp:taxon-name-part taxon-name-part-type="species" reg="laculata">laculata</tp:taxon-name-part></tp:taxon-name></italic>. <bold>A</bold> Habitus dorsal <bold>B</bold> Habitus lateral <bold>C</bold> Antenna <bold>D</bold> Median lobe of aedeagus, ventral and lateral views <bold>E</bold> Head, frontal view <bold>F</bold> Hind leg.</p></caption><graphic xmlns:xlink="http://www.w3.org/1999/xlink" xlink:href="zookeys-744-079-g014.jpg" position="float" orientation="portrait" xlink:type="simple" id="oo_192423.jpg"/></fig><fig id="F2" position="float" orientation="portrait"><label>Figure 2.</label><caption><p>
                <italic><tp:taxon-name><tp:taxon-name-part taxon-name-part-type="genus" reg="Andersonoplatus">Andersonoplatus</tp:taxon-name-part> <tp:taxon-name-part taxon-name-part-type="species" reg="andersoni">andersoni</tp:taxon-name-part></tp:taxon-name></italic>. <bold>A</bold> Female genitalia, lateral view <bold>B</bold> Vaginal palpi <bold>C</bold> Tignum <bold>D</bold> Last abdominal tergite of female <bold>E</bold> Spermatheca <bold>F</bold> Median lobe of aedeagus, ventral and lateral views.</p></caption><graphic xmlns:xlink="http://www.w3.org/1999/xlink" xlink:href="zookeys-744-079-g002.jpg" position="float" orientation="portrait" xlink:type="simple" id="oo_192411.jpg"/></fig><fig id="F1" position="float" orientation="portrait"><label>Figure 1.</label><caption><p>
            <italic><tp:taxon-name><tp:taxon-name-part taxon-name-part-type="genus" reg="Andersonoplatus">Andersonoplatus</tp:taxon-name-part> <tp:taxon-name-part taxon-name-part-type="species" reg="andersoni">andersoni</tp:taxon-name-part></tp:taxon-name></italic>. <bold>A</bold> Habitus dorsal <bold>B</bold> Habitus lateral <bold>C</bold> Antenna <bold>D</bold> Head, frontal view <bold>E</bold> Hind leg.</p></caption><graphic xmlns:xlink="http://www.w3.org/1999/xlink" xlink:href="zookeys-744-079-g001.jpg" position="float" orientation="portrait" xlink:type="simple" id="oo_192410.jpg"/></fig><fig id="F5" position="float" orientation="portrait"><label>Figure 5.</label><caption><p>
                <italic><tp:taxon-name><tp:taxon-name-part taxon-name-part-type="genus" reg="Andersonoplatus">Andersonoplatus</tp:taxon-name-part> <tp:taxon-name-part taxon-name-part-type="species" reg="bechyneorum">bechyneorum</tp:taxon-name-part></tp:taxon-name></italic>. <bold>A</bold> Habitus dorsal <bold>B</bold> Habitus lateral <bold>C</bold> Antenna <bold>D</bold> Head, frontal view <bold>E</bold> Hind leg.</p></caption><graphic xmlns:xlink="http://www.w3.org/1999/xlink" xlink:href="zookeys-744-079-g005.jpg" position="float" orientation="portrait" xlink:type="simple" id="oo_192414.jpg"/></fig><fig id="F6" position="float" orientation="portrait"><label>Figure 6.</label><caption><p>
                <italic><tp:taxon-name><tp:taxon-name-part taxon-name-part-type="genus" reg="Andersonoplatus">Andersonoplatus</tp:taxon-name-part> <tp:taxon-name-part taxon-name-part-type="species" reg="bechyneorum">bechyneorum</tp:taxon-name-part></tp:taxon-name></italic>. <bold>A</bold> Vaginal palpi <bold>B</bold> Tignum <bold>C</bold> Spermatheca <bold>D</bold> Median lobe of aedeagus, ventral and lateral views.</p></caption><graphic xmlns:xlink="http://www.w3.org/1999/xlink" xlink:href="zookeys-744-079-g006.jpg" position="float" orientation="portrait" xlink:type="simple" id="oo_192415.jpg"/></fig><fig id="F30" position="float" orientation="portrait"><label>Figure 30.</label><caption><p>
                <italic><tp:taxon-name><tp:taxon-name-part taxon-name-part-type="genus" reg="Andersonoplatus">Andersonoplatus</tp:taxon-name-part> <tp:taxon-name-part taxon-name-part-type="species" reg="rosalesi">rosalesi</tp:taxon-name-part></tp:taxon-name></italic>. <bold>A</bold> Habitus dorsal <bold>B</bold> Habitus lateral <bold>C</bold> Antenna <bold>D</bold> Head, frontal view <bold>E</bold> Hind leg.</p></caption><graphic xmlns:xlink="http://www.w3.org/1999/xlink" xlink:href="zookeys-744-079-g030.jpg" position="float" orientation="portrait" xlink:type="simple" id="oo_192439.jpg"/></fig><fig id="F32" position="float" orientation="portrait"><label>Figure 32.</label><caption><p>
                <italic><tp:taxon-name><tp:taxon-name-part taxon-name-part-type="genus" reg="Andersonoplatus">Andersonoplatus</tp:taxon-name-part> <tp:taxon-name-part taxon-name-part-type="species" reg="sanare">sanare</tp:taxon-name-part></tp:taxon-name></italic>. <bold>A</bold> Habitus dorsal <bold>B</bold> Habitus lateral <bold>C</bold> Antenna <bold>D</bold> Head, frontal view <bold>E</bold> Hind leg.</p></caption><graphic xmlns:xlink="http://www.w3.org/1999/xlink" xlink:href="zookeys-744-079-g032.jpg" position="float" orientation="portrait" xlink:type="simple" id="oo_192442.jpg"/></fig><fig id="F10" position="float" orientation="portrait"><label>Figure 10.</label><caption><p>
                <italic><tp:taxon-name><tp:taxon-name-part taxon-name-part-type="genus" reg="Andersonoplatus">Andersonoplatus</tp:taxon-name-part> <tp:taxon-name-part taxon-name-part-type="species" reg="flavus">flavus</tp:taxon-name-part></tp:taxon-name></italic>. <bold>A</bold> Habitus dorsal <bold>B</bold> Habitus lateral <bold>C</bold> Antenna <bold>D</bold> Head, frontal view <bold>E</bold> Hind leg.</p></caption><graphic xmlns:xlink="http://www.w3.org/1999/xlink" xlink:href="zookeys-744-079-g010.jpg" position="float" orientation="portrait" xlink:type="simple" id="oo_192419.jpg"/></fig><fig id="F33" position="float" orientation="portrait"><label>Figure 33.</label><caption><p>
                <italic><tp:taxon-name><tp:taxon-name-part taxon-name-part-type="genus" reg="Andersonoplatus">Andersonoplatus</tp:taxon-name-part> <tp:taxon-name-part taxon-name-part-type="species" reg="sanare">sanare</tp:taxon-name-part></tp:taxon-name></italic>. <bold>A</bold> Median lobe of aedeagus, ventral and lateral views <bold>B</bold> Median lobe of aedeagus, internal structures under compound microscope <bold>C</bold> Vaginal palpi <bold>D</bold> Tignum <bold>E</bold> Spermatheca.</p></caption><graphic xmlns:xlink="http://www.w3.org/1999/xlink" xlink:href="zookeys-744-079-g033.jpg" position="float" orientation="portrait" xlink:type="simple" id="oo_192443.jpg"/></fig></tp:treatment-sec></tp:taxon-treatment>
